# Supplementary material for: Dual mRNA therapy restores metabolic function in long-term studies in mice with propionic acidemia
Source: Nat Commun. 2020 Oct 21;11:5339. doi: 10.1038/s41467-020-19156-3 (PMC7578066; doi:10.1038/s41467-020-19156-3)
Supplement: Supplementary file 3 — Supplementary Data 1 [file 41467_2020_19156_MOESM3_ESM.xlsx]

## Sheet: Day 2
clinical chemistry parameters on Day 2:
Genotype	Pcca−/−(A138T)				Pcca+/−
Test Article	Tris-sucrose	Luc mRNA	Dual mRNAs		Tris-sucrose
Dose (mg/kg)	N/A	2	0.5	2	N/A
n	12	12	12	12	12
ALP (U/L)	68.17 ± 6.644	62.25 ± 5.839	71.67 ± 3.677	55.83 ± 6.478	55.08 ± 1.975
ALT (U/L)	38.17 ± 4.106	31.92 ± 1.448	42.58 ± 3.797	35.58 ± 1.940	27.92 ± 1.368
AST (U/L)	57.83 ± 7.444	45.25 ± 2.861	50.83 ± 3.296	47.50 ± 3.031	39.33 ± 2.845
Albumin (g/dL)	2.90 ± 0.056	2.80 ± 0.083	2.92 ± 0.063	2.81 ± 0.073	2.71 ± 0.043
Albumin/Globulin Ratio	1.30 ± 0.041	1.19 ± 0.047	1.33 ± 0.051	1.18 ± 0.034	1.13 ± 0.036
BUN (mg/dL)	24.17 ± 1.114	24.67 ± 1.010	21.67 ± 1.075	21.83 ± 0.787	16.92 ± 0.452
BUN/Creatinine Ratio	33.33 ± 22.507	20.00 ± 20.000	19.17 ± 19.167	0.00 ± 0.000	0.00 ± 0.000
Bicarbonate TCO2 (mmol/L)	28.42 ± 0.802	28.42 ± 0.690	28.17 ± 0.683	27.33 ± 0.644	28.17 ± 0.726
Bilirubin-Conjugated (mg/dL)	0.06 ± 0.015	0.03 ± 0.014	0.03 ± 0.013	0.02 ± 0.011	0.05 ± 0.015
Bilirubin-Unconjugated (mg/dL)	0.12 ± 0.021	0.10 ± 0.012	0.10 ± 0.012	0.11 ± 0.019	0.09 ± 0.019
Calcium (mg/dL)	9.24 ± 0.072	9.27 ± 0.082	9.48 ± 0.107	9.65 ± 0.124	9.06 ± 0.066
Cholesterol (mg/dL)	130.42 ± 4.055	138.25 ± 5.668	156.17 ± 3.355	139.58 ± 3.648	156.42 ± 6.256
Creatine Kinase (U/L)	192.42 ± 64.143	128.75 ± 31.232	137.92 ± 27.181	198.25 ± 48.512	84.92 ± 15.296
Creatinine (mg/dL)	0.02 ± 0.011	0.02 ± 0.011	0.01 ± 0.008	0.01 ± 0.008	0.01 ± 0.008
Globulin (g/dL)	2.26 ± 0.058	2.36 ± 0.038	2.23 ± 0.054	2.35 ± 0.040	2.41 ± 0.069
Glucose (mg/dL)	220.42 ± 7.537	204.75 ± 6.628	230.42 ± 8.703	212.50 ± 7.157	223.67 ± 9.868
Phosphorus (mg/dL)	6.98 ± 0.361	7.03 ± 0.338	7.77 ± 0.289	7.94 ± 0.372	7.87 ± 0.201
Total Bilirubin (mg/dL)	0.18 ± 0.013	0.13 ± 0.014	0.13 ± 0.013	0.13 ± 0.013	0.14 ± 0.015
Total Protein (g/dL)	5.16 ± 0.077	5.16 ± 0.086	5.14 ± 0.058	5.16 ± 0.083	5.12 ± 0.077

## Sheet: Day 86
clinical chemistry parameters on Day 86:
Genotype	Pcca−/−(A138T)				Pcca+/−
Test Article	Tris-sucrose	Luc mRNA	Dual mRNAs		Tris-sucrose
Dose (mg/kg)	N/A	2	0.5	2	N/A
n	12	11	11	12	12
ALP (U/L)	56.92 ± 4.024	51.73 ± 4.174	56.91 ± 5.582	58.08 ± 4.958	40.67 ± 3.115
ALT (U/L)	77.08 ± 40.834	64.36 ± 8.706	39.27 ± 1.912	30.25 ± 1.733	41.42 ± 3.166
AST (U/L)	100.75 ± 48.625	94.91 ± 22.054	67.27 ± 7.549	43.17 ± 3.072	49.33 ± 4.162
Albumin (g/dL)	2.97 ± 0.041	2.77 ± 0.084	2.88 ± 0.064	2.77 ± 0.056	2.74 ± 0.066
Albumin/Globulin Ratio	1.22 ± 0.030	1.31 ± 0.311	1.22 ± 0.042	1.13 ± 0.030	1.22 ± 0.034
BUN (mg/dL)	22.58 ± 0.645	21.30 ± 1.850	19.36 ± 0.966	17.17 ± 0.860	14.75 ± 0.524
BUN/Creatinine Ratio	0.00 ± 0.000	18.00 ± 18.000	0.00 ± 0.000	0.00 ± 0.000	0.00 ± 0.000
Bicarbonate TCO2 (mmol/L)	22.75 ± 0.719	28.10 ± 1.286	23.18 ± 1.271	23.67 ± 0.555	24.00 ± 0.628
Bilirubin-Conjugated (mg/dL)	0.00 ± 0.000	0.00 ± 0.000	0.00 ± 0.000	0.02 ± 0.011	0.01 ± 0.008
Bilirubin-Unconjugated (mg/dL)	0.21 ± 0.029	0.21 ± 0.009	0.14 ± 0.015	0.13 ± 0.019	0.13 ± 0.019
Calcium (mg/dL)	9.20 ± 0.149	9.23 ± 0.510	9.04 ± 0.406	9.58 ± 0.098	9.43 ± 0.111
Cholesterol (mg/dL)	155.58 ± 8.126	175.00 ± 8.562	164.91 ± 9.992	168.50 ± 14.963	152.25 ± 12.514
Creatine Kinase (U/L)	320.67 ± 183.001	319.36 ± 135.727	492.09 ± 199.607	88.92 ± 13.789	91.75 ± 11.704
Creatinine (mg/dL)	0.00 ± 0.000	0.01 ± 0.009	0.00 ± 0.000	0.00 ± 0.000	0.00 ± 0.000
Globulin (g/dL)	2.43 ± 0.054	2.59 ± 0.199	2.40 ± 0.075	2.47 ± 0.066	2.27 ± 0.053
Glucose (mg/dL)	232.00 ± 10.725	198.36 ± 12.973	234.18 ± 10.978	242.00 ± 12.906	235.83 ± 12.097
Phosphorus (mg/dL)	6.78 ± 0.320	7.48 ± 0.394	7.79 ± 0.272	8.18 ± 0.337	8.10 ± 0.280
Total Bilirubin (mg/dL)	0.21 ± 0.029	0.21 ± 0.009	0.14 ± 0.015	0.15 ± 0.015	0.14 ± 0.015
Total Protein (g/dL)	5.40 ± 0.073	5.36 ± 0.191	5.28 ± 0.117	5.23 ± 0.102	5.01 ± 0.088
