# Supplementary material for: Dual mRNA therapy restores metabolic function in long-term studies in mice with propionic acidemia
Source: Nat Commun. 2020 Oct 21;11:5339. doi: 10.1038/s41467-020-19156-3 (PMC7578066; doi:10.1038/s41467-020-19156-3)
Supplement: Supplementary file 5 — Source Data [file 41467_2020_19156_MOESM5_ESM.zip]

Archive with 15 entries (15 files):
- Fig1.xlsx
- Fig2.xlsx
- Fig3.xlsx
- Fig4.xlsx
- Suppl Data1.xlsx
- Suppl Fig1.xlsx
- Suppl Fig2.xlsx
- Suppl Fig3.xlsx
- Suppl Fig4.xlsx
- Suppl Fig5.xlsx
- Suppl Fig6a_Table5 Liver.xlsx
- Suppl Fig6b_Table5 Heart.xlsx
- Suppl Fig6c_Table5 Brain.xlsx
- Suppl Fig6d-e.xlsx
- Suppl Table2.xlsx
