# Supplementary material for: Dual mRNA therapy restores metabolic function in long-term studies in mice with propionic acidemia
Source: Nat Commun. 2020 Oct 21;11:5339. doi: 10.1038/s41467-020-19156-3 (PMC7578066; doi:10.1038/s41467-020-19156-3)
Supplement: Supplementary file 5 — Source Data [file 41467_2020_19156_MOESM5_ESM.zip › Fig1.xlsx]

## Sheet: Fig1a
PCC activity in patient fibroblasts
PCCA-deficient												PCCB-deficient
PCCA/B, 1ug		PCCA/B, 0.5ug		PCCA only, 1ug		PCCA only, 0.5ug		PCCB only, 1ug		eGFP		PCCA/B, 1ug		PCCA/B, 0.5ug		PCCB only, 1ug		PCCB only, 0.5ug		PCCA only, 1ug		eGFP
12.2434	13.5044	2.01404	2.28125	0.518541	0.628775	0.370389	0.476578	0.047951	0.082466	0.04484	0.259494	8.92874	7.37823	2.2737	2.23409	0.369714	0.379683	0.239867	0.285575	0.07645	0.127217	0.084027	0.087391

## Sheet: Fig1b
PCCA protein level in patient fibroblasts
PCCA-deficient												PCCB-deficient
PCCA/B, 1ug		PCCA/B, 0.5ug		PCCA only, 1ug		PCCA only, 0.5ug		PCCB only, 1ug		eGFP		PCCA/B, 1ug		PCCA/B, 0.5ug		PCCB only, 1ug		PCCB only, 0.5ug		PCCA only, 1ug		eGFP
390930	566500	153305	205846	511746	615094	237002	256559	0	0	0	27678.4	456876	450858	174841	181438	38788.5	30715.1	36935.1	32710	571800	535716	34080.6	31545.7

## Sheet: Fig1c
PCCB protein level in patient fibroblasts
PCCA-deficient												PCCB-deficient
PCCA/B, 1ug		PCCA/B, 0.5ug		PCCA only, 1ug		PCCA only, 0.5ug		PCCB only, 1ug		eGFP		PCCA/B, 1ug		PCCA/B, 0.5ug		PCCB only, 1ug		PCCB only, 0.5ug		PCCA only, 1ug		eGFP
184073	455145	34288.2	96567.1	7835.28	17581.8	6178.89	12642.2	370498	661329	0	7024.76	307484	505829	56838.5	108179	402788	463467	104869	127611	3381.32	4034.48	1900.88	0

## Sheet: Fig1d
PCC activity in patient fibroblasts (molar ratio titration)
PCCA-deficient																												PCCB-deficient
5:1				2:1				1:1				1:2				1:5				1:10				eGFP				5:1				2:1				1:1				1:2				1:5				1:10
8.352	8.756	7.304	8.784	12.043	12.41	15.416	14.541	16.022	17.644	17.308	21.017	8.576	6.249	13.503	11.89	5.855	4.518	7.848	6.946	2.556	3.626	3.792	2.736	0.053	0.071	0.056	0.066	7.191	7.257	9.819	10.449	12.234	12.263	16.614	17.975	14.308	13.121	17.342	20.265	8.929	10.206	14.459	15.23	5.317	5.348	8.033	8.133	3.046	3.431
[truncated: 6 more columns]
