# Supplementary material for: Dual mRNA therapy restores metabolic function in long-term studies in mice with propionic acidemia
Source: Nat Commun. 2020 Oct 21;11:5339. doi: 10.1038/s41467-020-19156-3 (PMC7578066; doi:10.1038/s41467-020-19156-3)
Supplement: Supplementary file 5 — Source Data [file 41467_2020_19156_MOESM5_ESM.zip › Fig2.xlsx]

## Sheet: Fig2a
Human protein levels
Time (days)	hPCCA				hPCCB
0.25	1.4985	1.32118	1.31156	1.27098	2.10963	1.96475	1.55794	2.11924
1	3.07555	3.17008	3.90035	4.75037	2.94434	2.66318	3.51138	4.9661
2	4.64935	5.12537	6.46791		4.39636	4.09023	5.04453
7	3.14498	0.41721	1.79496	1.65872	2.62827	0.4672	1.10305	1.52016
14	0.85477	0.31518	0.55982	0.97015	0.7293	0.41204	0.41828	0.78124
21		0.28684		0.28209		0.39113		0.2847
28	0	0	0	0	0	0	0	0

## Sheet: Fig2b
PCC activity
dual mRNA-treated mice:
Time (Days)	0.25	1	2	7	14	21	28
	21.5621	51.7192	77.512	63.5448	23.1111	7.5858	3.33953
	14.9989	47.346	66.7112	9.71732	7.22852	8.92128	3.16784
	20.252	49.8609	87.4347	31.7454	8.24051	3.96464	4.69806
	14.5131	78.4937		33.8163	17.0982	5.93923	4.85388
Luc mRNA-treated mice
Time (Days)	0.25	1	2	7	14	21	28
	0.99631	1.86377	1.64017	2.26932	3.64176	0.13127	0
	0.47767	1.94009	2.03034	4.00498	1.89573	2.06456	0
	0.32917	1.62549	0.51828	0.20436	0.41106	1.46295	0.50374

## Sheet: Fig2c
Plasma ammonia							statistical analysis results
1% CMC	Tris-sucrose	Luc mRNA	Dual mRNAs	Carglumic acid	Het Tris-sucrose		1way ANOVA Multiple comparisons
154.33	159.57	166.68	151.39	136.31	139.12		Tukey's multiple comparisons test	Mean Diff.	95.00% CI of diff.	Significant?	Summary	Adjusted P Value
240.67	609.68	129.69	109.54	136.31	134.66		1% CMC vs. Tris-sucrose	-6.559	-192 to 178.9	No	ns	>0.9999	A-B
273.13	335.07	572.79	121.5	144.69	100.97		1% CMC vs. Luc mRNA	51.83	-125.3 to 229	No	ns	0.9542	A-C
170.73	198.09	140.5	93.93	137.65	106.34		1% CMC vs. hPCCA+hPCCB mRNAs	191.3	14.14 to 368.5	Yes	*	0.027	A-D
124.08	168.08	106.86	103.87	116.41	133.28		1% CMC vs. Carglumic acid	184.6	7.436 to 361.8	Yes	*	0.0364	A-E
950	266.19	149.34	108.22	102.75	163.62		1% CMC vs. Tris-sucrose	179.7	-11.11 to 370.4	No	ns	0.0761	A-F
141.81	366.36	305	156.03	81.46	133.71		Tris-sucrose vs. Luc mRNA	58.39	-123.3 to 240.1	No	ns	0.9327	B-C
460.22	182.01	524.16	127.85	122.49	130.26		Tris-sucrose vs. hPCCA+hPCCB mRNAs	197.9	16.14 to 379.6	Yes	*	0.0251	B-D
322.07	758.81	381.68	101.5	97.39	133.85		Tris-sucrose vs. Carglumic acid	191.2	9.432 to 372.9	Yes	*	0.0337	B-E
321.89	124.74	300.95	111.91	142.52			Tris-sucrose vs. Tris-sucrose	186.2	-8.796 to 381.2	No	ns	0.0694	B-F
254.38		132.01	129.78	175.52			Luc mRNA vs. hPCCA+hPCCB mRNAs	139.5	-33.8 to 312.7	No	ns	0.1836	C-D
		191.94	112.39	114.89			Luc mRNA vs. Carglumic acid	132.8	-40.5 to 306	No	ns	0.2286	C-E
							Luc mRNA vs. Tris-sucrose	127.8	-59.33 to 315	No	ns	0.3487	C-F
							hPCCA+hPCCB mRNAs vs. Carglumic acid	-6.707	-180 to 166.6	No	ns	>0.9999	D-E
							hPCCA+hPCCB mRNAs vs. Tris-sucrose	-11.65	-198.8 to 175.5	No	ns	>0.9999	D-F
							Carglumic acid vs. Tris-sucrose	-4.946	-192.1 to 182.2	No	ns	>0.9999	E-F

## Sheet: Fig2d
Plasma 2MC
	1% CMC												Tris-Sucrose												Luc mRNA												Dual mRNAs												Carglumic acid
Pre	4.48	7.52	7.37	5.37	7.18	7.29	6.3	5.59	3.94	5.02	7.64		7.69	8.17	7.5	8.16	6.05	5.15	5.17	4.85	4.94	6.98	4.63		6.37	7.32	8.22	5.14	6.26	6.47	6.09	6.77	5.09	4.64	3.51	4.82	6.46	8.98	7.87	13	9.1	9.88	6.71	5.17	5.31	5.01	5.4	7.95	6.76
Day 2	3.83	4.35	5.79	4.65	5.09	5.96	5.18	4.91	4.14	4.7	5.49		6.33	6.6	4.79	6.31	4.58	4.35	5.81	3.47	5.47	6.03	8.58		4.59	6.56	5.87	4.3	4.4	5.6	6.65	5.37	3.79	5.34	5.08	5.68	1.01	1.71	1.97	1.53	1	2.45	1.51	1.22	1.44	1.75	1.42	1	4.68
Day 7	3.78	5.05	4.27	5.88	5.17	11.2	5.1	6.97	4.21	7.72	5.32		7.82	6.49	6.79	8.91	6.26	5.34	7.48	8.56	5.75	8.1	8.5		4.14	7.15	9.75	7.12	6.82	7.52	5.9	6.7	8.23	5.55	5.84	7.72		1.52	2.68	2.24	2.23	2.73	2.06	2.41	1.28	2.35	3.15	1.86	7.74
statistical analysis results
2way ANOVA Multiple comparisons
Within each row, compare columns (simple effects within rows)
Tukey's multiple comparisons test				Mean Diff.	95.00% CI of diff.	Significant?	Summary	Adjusted P Value
Pre
1% CMC vs. Tris-Sucrose				-0.1445	-1.745 to 1.456	No	ns	0.9991
1% CMC vs. Luc mRNA				0.2629	-1.304 to 1.83	No	ns	0.9905
1% CMC vs. mRNA-3927, 1mpk				-1.415	-2.982 to 0.1514	No	ns	0.0974
1% CMC vs. Carglumic acid				1.262	-0.3048 to 2.829	No	ns	0.1768
Tris-Sucrose vs. Luc mRNA				0.4074	-1.159 to 1.974	No	ns	0.9522
Tris-Sucrose vs. mRNA-3927, 1mpk				-1.271	-2.838 to 0.2959	No	ns	0.1712
Tris-Sucrose vs. Carglumic acid				1.407	-0.1603 to 2.973	No	ns	0.1011
Luc mRNA vs. mRNA-3927, 1mpk				-1.678	-3.211 to -0.1459	Yes	*	0.0241
Luc mRNA vs. Carglumic acid				0.9992	-0.5332 to 2.532	No	ns	0.3777
mRNA-3927, 1mpk vs. Carglumic acid				2.678	1.145 to 4.21	Yes	****	<0.0001
2 Days
1% CMC vs. Tris-Sucrose				-0.7482	-2.349 to 0.8524	No	ns	0.6978
1% CMC vs. Luc mRNA				-0.3519	-1.919 to 1.215	No	ns	0.9718
1% CMC vs. mRNA-3927, 1mpk				3.416	1.85 to 4.983	Yes	****	<0.0001
1% CMC vs. Carglumic acid				0.9473	-0.6196 to 2.514	No	ns	0.4566
Tris-Sucrose vs. Luc mRNA				0.3963	-1.171 to 1.963	No	ns	0.9567
Tris-Sucrose vs. mRNA-3927, 1mpk				4.165	2.598 to 5.731	Yes	****	<0.0001
Tris-Sucrose vs. Carglumic acid				1.695	0.1286 to 3.262	Yes	*	0.0268
Luc mRNA vs. mRNA-3927, 1mpk				3.768	2.236 to 5.301	Yes	****	<0.0001
Luc mRNA vs. Carglumic acid				1.299	-0.2332 to 2.832	No	ns	0.138
mRNA-3927, 1mpk vs. Carglumic acid				-2.469	-4.002 to -0.9368	Yes	***	0.0002
7 Days
1% CMC vs. Tris-Sucrose				-1.394	-2.994 to 0.2069	No	ns	0.1199
1% CMC vs. Luc mRNA				-0.9909	-2.558 to 0.5759	No	ns	0.4096
1% CMC vs. mRNA-3927, 1mpk				3.651	2.084 to 5.218	Yes	****	<0.0001
1% CMC vs. Carglumic acid				1.227	-0.3394 to 2.794	No	ns	0.1998
Tris-Sucrose vs. Luc mRNA				0.4027	-1.164 to 1.97	No	ns	0.9541
Tris-Sucrose vs. mRNA-3927, 1mpk				5.045	3.478 to 6.611	Yes	****	<0.0001
Tris-Sucrose vs. Carglumic acid				2.621	1.054 to 4.188	Yes	****	<0.0001
Luc mRNA vs. mRNA-3927, 1mpk				4.642	3.109 to 6.174	Yes	****	<0.0001
Luc mRNA vs. Carglumic acid				2.218	0.6859 to 3.751	Yes	***	0.0009
mRNA-3927, 1mpk vs. Carglumic acid				-2.423	-3.956 to -0.8911	Yes	***	0.0002
[truncated: 11 more columns]

## Sheet: Fig2e
Liver 2MC						statistical analysis results
1% CMC	Tris-Sucrose	Luc mRNA	Dual mRNAs	Carglumic acid		1way ANOVA Multiple comparisons
215.5	365.5	198	12.5	315		Tukey's multiple comparisons test	Mean Diff.	95.00% CI of diff.	Significant?	Summary	Adjusted P Value
388	413.5	178	12.5	289.5		1% CMC vs. Tris-Sucrose	-15.09	-39.13 to 8.946	No	ns	0.3998	A-B
247	314.5	449	12.5	88		1% CMC vs. Luc mRNA	-8.444	-31.97 to 15.09	No	ns	0.8481	A-C
132	391.5	374.5	12.5	162.5		1% CMC vs. mRNA-3927, 1mpk	56.27	32.74 to 79.8	Yes	****	<0.0001	A-D
209.5	274	366	12.5	142		1% CMC vs. Carglumic acid	25.11	1.576 to 48.64	Yes	*	0.031	A-E
550	530	229	12.5	12.5		Tris-Sucrose vs. Luc mRNA	6.647	-16.88 to 30.18	No	ns	0.9301	B-C
213	312.5	550	12.5	12.5		Tris-Sucrose vs. mRNA-3927, 1mpk	71.36	47.83 to 94.89	Yes	****	<0.0001	B-D
371	302.5	476	12.5	139		Tris-Sucrose vs. Carglumic acid	40.2	16.67 to 63.73	Yes	***	0.0001	B-E
285.5	243.5	342	12.5	87.5		Luc mRNA vs. mRNA-3927, 1mpk	64.72	41.7 to 87.73	Yes	****	<0.0001	C-D
411	540	288.5	12.5	209.5		Luc mRNA vs. Carglumic acid	33.55	10.54 to 56.56	Yes	**	0.0012	C-E
210	375	210	12.5	323.5		mRNA-3927, 1mpk vs. Carglumic acid	-31.17	-54.18 to -8.153	Yes	**	0.0031	D-E
		372	12.5	238.5
