# Supplementary material for: Dual mRNA therapy restores metabolic function in long-term studies in mice with propionic acidemia
Source: Nat Commun. 2020 Oct 21;11:5339. doi: 10.1038/s41467-020-19156-3 (PMC7578066; doi:10.1038/s41467-020-19156-3)
Supplement: Supplementary file 5 — Source Data [file 41467_2020_19156_MOESM5_ESM.zip › Fig3.xlsx]

## Sheet: Fig3a
PCC activity in 3-month study
	Tris-Sucrose												Luc mRNA, 2 mg/kg												Dual mRNAs, 0.5 mg/kg												Dual mRNAs, 2 mg/kg												Het Tris-Sucrose
Day 2	0.73	0.95	0.58	1.26	0.62	0.52	1.03	1.01	1.16	0.72	0.49	0.76	0.74	1.3	0.66	0.62	0.41	0.76	1.1	1.76	0.79	0.61	0.6	0.61	12.89	15.64	12.14	11.4	12.95	8.67	10.89	19.25	4.69	9.96	1.79	5.24	28.06	31.26	36.93	105.56	62.39	91.21	41.53	72.8	82.04	47.02	35.46	45.27	37.11
Day 86	2.01	0.92	2.98	0.89	0.72	0.97	0.96	1.88	4.86	1.17	0.97	0.74	1.09		1.09	1.8	2.06	2.54	1.77	1.06	1.21	2.12	1.89	2.88	18.44	40.47	13.07	11.24	20.11	13.08	35.29	27.36		14.91	3.09	8.84	52.41	125.34	46.99	39.09	29.68	19.94	45.6	78.89	61.76	47.94	59.03	37.87	37.29
Statistical analysis results
1way ANOVA Multiple comparisons
Day 2
Dunnett's multiple comparisons test				Mean Diff.	95.00% CI of diff.	Significant?	Summary	Adjusted P Value	A-?
Tris-Sucrose vs. Luc mRNA, 2 mg/kg				-0.01083	-12.18 to 12.16	No	ns	0.9999	B	Luc mRNA, 2 mg/kg
Tris-Sucrose vs. mRNA-3927, 0.5 mg/kg				-9.64	-21.81 to 2.531	No	ns	0.1577	C	mRNA-3927, 0.5 mg/kg
Tris-Sucrose vs. mRNA-3927, 2 mg/kg				-55.81	-67.98 to -43.64	Yes	****	0.0001	D	mRNA-3927, 2 mg/kg
Tris-Sucrose vs. Tris-Sucrose				-35.59	-47.76 to -23.41	Yes	****	0.0001	E	Tris-Sucrose
Day 86
Dunnett's multiple comparisons test				Mean Diff.	95.00% CI of diff.	Significant?	Summary	Adjusted P Value	A-?
Tris-Sucrose vs. Luc mRNA, 2 mg/kg				-0.1845	-13.54 to 13.17	No	ns	0.9999	B	Luc mRNA, 2 mg/kg
Tris-Sucrose vs. mRNA-3927, 0.5 mg/kg				-17.13	-30.48 to -3.777	Yes	**	0.007	C	mRNA-3927, 0.5 mg/kg
Tris-Sucrose vs. mRNA-3927, 2 mg/kg				-52.12	-65.18 to -39.06	Yes	****	0.0001	D	mRNA-3927, 2 mg/kg
Tris-Sucrose vs. Tris-Sucrose				-37.3	-50.36 to -24.24	Yes	****	0.0001	E	Tris-Sucrose
[truncated: 11 more columns]

## Sheet: Fig3b
Liver 2MC in 3-month study
	Tris-Sucrose												Luc mRNA, 2 mg/kg												Dual mRNAs, 0.5 mg/kg												Dual mRNAs, 2 mg/kg												Het Tris-Sucrose
Day 2	56.5	120.5	205	182.5	474	320.5	368	91.5	156.5	215.5	482.5	266.5	229	69	108	274	346.5	340	177	82.5	266	326	288	334.5	6.25	6.25	6.25	6.25	6.25	6.25	6.25	6.25	6.25	6.25	166.5	17	6.25	6.25	6.25	6.25	6.25	6.25	6.25	6.25	6.25	6.25	6.25	6.25	6.25
Day 86	30.45	134	67.5	146.5	252	120	328.5	35.55	12.5	314	315.5	244	448		217.5	205.5	178	125.5	162.5	269.5	142.5	54		78	12.5	12.5	12.5	12.5	12.5	12.5	12.5	12.5		12.5	12.5	12.5	12.5	12.5	12.5	12.5	12.5	12.5	12.5	12.5	12.5	12.5	12.5	12.5	12.5
Statistical analysis results
1way ANOVA Multiple comparisons
Day 2
Dunnett's multiple comparisons test				Mean Diff.	95.00% CI of diff.	Significant?	Summary	Adjusted P Value	A-?
Tris-Sucrose vs. Luc mRNA, 2 mg/kg				8.25	-74.76 to 91.26	No	ns	0.9972	B	Luc mRNA, 2 mg/kg
Tris-Sucrose vs. mRNA-3927, 0.5 mg/kg				224.5	141.5 to 307.5	Yes	****	0.0001	C	mRNA-3927, 0.5 mg/kg
Tris-Sucrose vs. mRNA-3927, 2 mg/kg				238.7	155.7 to 321.7	Yes	****	0.0001	D	mRNA-3927, 2 mg/kg
Tris-Sucrose vs. Tris-Sucrose				238.7	155.7 to 321.7	Yes	****	0.0001	E	Tris-Sucrose
Day 86
Dunnett's multiple comparisons test				Mean Diff.	95.00% CI of diff.	Significant?	Summary	Adjusted P Value	A-?
Tris-Sucrose vs. Luc mRNA, 2 mg/kg				-21.39	-106 to 63.24	No	ns	0.9482	B	Luc mRNA, 2 mg/kg
Tris-Sucrose vs. mRNA-3927, 0.5 mg/kg				154.2	71.7 to 236.7	Yes	****	0.0001	C	mRNA-3927, 0.5 mg/kg
Tris-Sucrose vs. mRNA-3927, 2 mg/kg				154.2	73.51 to 234.9	Yes	****	0.0001	D	mRNA-3927, 2 mg/kg
Tris-Sucrose vs. Tris-Sucrose				154.2	73.51 to 234.9	Yes	****	0.0001	E	Tris-Sucrose
[truncated: 11 more columns]

## Sheet: Fig3c
Plasma ammonia in 3-month study
	Tris-Sucrose												Luc mRNA, 2 mg/kg												Dual mRNAs, 0.5 mg/kg												Dual mRNAs, 2 mg/kg												Het Tris-Sucrose
Day 2				185.53	532.68	203.96				360.86	581.12	284.47				290.25	290.3	112.07				348.09	467.52	415.28				102.67	150.12	152.73				154.94	243.16	245.35				111.38	142.98	176.83				194.72	102.62	381.77
Day 86				147.8	345.87	286.07				569.14	436.68	518.94	312.19		433.36				187.97		368.21							294.81	152.07	194.68				149.41	169.28	151.35				129.44	209.68	279.4				160.03	228	137.7
Statistical analysis results
1way ANOVA Multiple comparisons
Day 2
Dunnett's multiple comparisons test				Mean Diff.	95.00% CI of diff.	Significant?	Summary	Adjusted P Value	A-?
Tris-Sucrose vs. Luc mRNA, 2 mg/kg				37.52	-126.8 to 201.9	No	ns	0.9345	B	Luc mRNA, 2 mg/kg
Tris-Sucrose vs. mRNA-3927, 0.5 mg/kg				183.3	18.94 to 347.6	Yes	*	0.0256	C	mRNA-3927, 0.5 mg/kg
Tris-Sucrose vs. mRNA-3927, 2 mg/kg				173.1	8.714 to 337.4	Yes	*	0.037	D	mRNA-3927, 2 mg/kg
Tris-Sucrose vs. Tris-Sucrose				200.2	35.9 to 364.6	Yes	*	0.0137	E	Tris-Sucrose
Day 86
Dunnett's multiple comparisons test				Mean Diff.	95.00% CI of diff.	Significant?	Summary	Adjusted P Value	A-?
Tris-Sucrose vs. Luc mRNA, 2 mg/kg				58.65	-106.7 to 224	No	ns	0.8078	B	Luc mRNA, 2 mg/kg
Tris-Sucrose vs. mRNA-3927, 0.5 mg/kg				198.8	50.93 to 346.7	Yes	**	0.0055	C	mRNA-3927, 0.5 mg/kg
Tris-Sucrose vs. mRNA-3927, 2 mg/kg				193.4	45.49 to 341.3	Yes	**	0.0071	D	mRNA-3927, 2 mg/kg
Tris-Sucrose vs. Tris-Sucrose				201.1	53.25 to 349	Yes	**	0.005	E	Tris-Sucrose

## Sheet: Fig3d-2MC
Weeks	Tris-Sucrose																								Dual mRNAs, 0.5 mg/kg																								Dual mRNAs, 2 mg/kg
0	1.96	4.95	3.66	6	6.62	3.57	5.4	2.99	1.32	6.41	5.3	6.61	2.65	15.6	5.46	3.14	5.5	4.89	3.41	2.81	4.01	5.19	5.15	6.57	2.94	2.79	3.78	5.03	6.2	4.87	5.36	4.3	3.66	5.76	6.51	6.68	4.53	3.19	2.86	6.7	6.59	7.2	2.41	1.85	3.07	4.14	3.3	5.9	1.96
0.285714													2.83	2.97	7.52	4.95	8.93	6.76	6.16	4.54	5.66	7.18	6.72	6.45													2.28	2.27	2.13	3.15	3.35	3.35	1.8	1.56	2.19	3.5	4.53	2.01
1	2.13	4.29	4.13	4.1	3.4	3.39	5.78	2.98	1.69	7.25	6.09	5.63													1.33	1.52	1.59	3.82	2.79	2.81	1.52	1.71	1.14	2.39	2.84	2.14													1.51
2	3.69	3.74	4.44	6.18	5.62	3.6	5.03	3.54	1.9	6.17	5.97	7.52													1.44	1.46	3.15	4.44	3.24	2.43	2.05	1.78	1.53	2.87	4.09	3.14													1.18
3	2.56	3.97	3.93	4.44	6.26	3.45	9.45	3.6	2.09	5.74	5.44	4.82													1.64	4.17	1.91	5.78	5.24	3.3	3.65	2.74	2.27	3.5	4.81	3.37													1.7
4	2.05	4.43	2.17	5.4	3.58	3.71	6.49	3.26	2.63	6.35	5.27	4.25													1.82	2.08	2.4	4.08	2.98	2.59	2.31	2.01	1.57	2.8	4.12	2.15													1.38
5	2.71	3.6	3.83	6.63	6.96	5.03	6.36	3.39	2.11	6.55	4.33	6.26													1.49	1.75	2.62	3.93	2.98	3.31	2.21	2.09		2.08	4.53	3.7													1.23
6	1.93	4.1	2.23	4.21	5.78	3.07	6.08	2	2.3	6.12	5.07	5.02													1.46	1.87	1.94	4.82	3.67	3.73	2.09	2.4		1.95	3.17	3.26													1.15
7	2.01	3.61	1.99	5.18	6.17	4.75	4.95	2.96	2.1	7.76	4.64	9.49													1.43	1.59	2.01	2.75	2.11	2.5	2.2	2.12		2.1	4.9	2.72													1.33
8	1.94	3.57	2.08	3.03	3.44	3.05	5.9	4.15	1.65	5.94	6.55	8.21													1.57	1.52	2.13	3.85	3.17	2.74	2.09	2.88		3.39	4.45	3.92													1.24
9	2.66	2.86	1.81	4.56	5.37	3.46	6.21	2.39	1.58	5.86	6.65	8.47													1.53	1.59	1.61	4.32	3.9	3.94	2.02	2.09		3.91	4.78	5.42													1.33
10	2.14	4.08	2.45	6.65	3.93	4.37	5.17	2.55	1.89	6.69	7.18	7													1.23	1.41	2.08	3.22	1.79	1.93	2.06	1.69		0.5	2.97	1.95													1.18
11	1.4	3.34	1.79	5.57	6.32	4.43	6.74	3.63	2.39	6.49	5.8	7.65													1.31	1.9	1.66	4.85	3.28	2.82	1.67	1.27		3.17	3.99	3.26													1.72
12	1.26	3.16	1.95	4.92	8.31	4.27	4.62	3.36	1.59	5.47	5.74	6.83													1.41	1.95	2.43	4.15	3.26	4.67	2.51	2.28		4.32	4.75	5.45													1.45
12.3	2.36	4.93	3.88	6.76	8.13	6.66	5.64	3.16	3.02	5.21	7.38	8.9													1.85	1.85	3.15	3.7	2.51	3.04	1.95	1.75		2.55	3.64	3.37													1.28
[truncated: 47 more columns]

## Sheet: Fig3d-3HP
Weeks	Tris-Sucrose																								Dual mRNAs, 0.5 mg/kg																								Dual mRNAs, 2 mg/kg
0	27.6	56.1	33.2	51.3	63.9	57.2	117	49	12.5	127	91.2	104	35.4	39.5	158	83.9	70.2	74.5	48.4	57.5	50.6	66.9	122	83.6	12.5	38.5	65.1	56.2	124	57.7	33.9	58.5	49.9	72.8	77.6	44.5	106	28	29.5	64.6	103	64	25	25	25	61.4	49.4	71.7	12.5
0.285714													36.9	40.9	191	57.4	72	55	62.7	89.9	54.5	81.6	173	93.8													30.9	25	25	25	25	28.6	25	25	25	25	25	26
1	28.4	55.3	40.3	68	78.8	47.3	72.2	38.1	12.5	98.4	78.8	84.2													12.5	12.5	12.5	12.5	33.2	12.5	12.5	27.1	27	33.3	12.5	12.5													12.5
2	12.5	35	33.9	62.9	61.5	37.6	78.6	37.5	28.4	103	83	95.4													12.5	12.5	12.5	39	43.7	35.2	12.5	12.5	32.2	56.8	43.9	25.5													12.5
3	12.5	34.4	31.6	44.2	46.1	33.9	39.6	26.9	12.5	106	64.1	65.4													12.5	12.5	12.5	28.4	79.4	37.3	12.5	12.5	12.5	12.5	55	34.3													12.5
4	12.5	12.5	12.5	34.4	59.8	12.5	87	27.5	12.5	94	85.9	80.7													12.5	12.5	12.5	12.5	12.5	12.5	12.5	12.5	12.5	27.1	12.5	12.5													12.5
5	12.5	44.9	26.5	62.5	65	47.2	66.1	36.5	26.7	112	88	91.2													12.5	12.5	12.5	36.2	71.1	12.5	12.5	28.4		28.1	53.3	40.5													12.5
6	12.5	38.3	30.6	58	59.2	44.9	72.8	12.5	12.5	82.1	57.2	88.6													12.5	12.5	12.5	37.3	78.6	27.6	19.8	26.6		47.4	41.1	49.3													12.5
7	12.5	33	12.5	47.9	48	12.5	53.6	27.1	25.1	110	82.8	97.2													12.5	12.5	12.5	12.5	12.5	12.5	12.5	12.5		12.5	12.5	12.5													12.5
8	12.5	12.5	31.6	44.9	63.9	36.9	55.6	12.5	12.5	88.6	83.7	97.6													12.5	12.5	12.5	34	71.6	26.3	12.5	37.6		77.9	61.4	57.7													12.5
9	12.5	29.7	28.1	70.4	71.3	49.8	75.1	38.7	12.5	100	97.9	110													12.5	12.5	12.5	38.8	66.6	12.5	12.5	33.2		40.7	48.6	47.5													12.5
10	27.2	27.1	27	70.6	73.3	43.5	49.9	12.5	12.5	103	114	94.4													12.5	12.5	12.5	12.5	29.6	12.5	12.5	12.5		31.1	53.5	28.1													12.5
11	12.5	27.1	27	67.2	56.7	33.6	55.4	26.8	12.5	102	101	108													12.5	12.5	26.4	28.1	55.6	30.3	12.5	12.5		30.4	52.6	41													12.5
12	26.4	36.2	32.6	63.7	80.4	52.1	54.2	12.5	12.5	102	115	109													12.5	12.5	12.5	40.6	68.4	32.9	12.5	12.5		78.4	44	57.9													12.5
12.3	12.5	29.6	35.6	58.6	82.4	47.2	104	31.2	12.5	136	127	146													12.5	12.5	12.5	12.5	39.4	12.5	12.5	12.5		32.9	27.8	12.5													12.5
[truncated: 47 more columns]

## Sheet: Fig3d-C3C2
Weeks	Tris-Sucrose																								Dual mRNAs, 0.5 mg/kg																								Dual mRNAs, 2 mg/kg
0	1.14	3.13	2.49	2.52	3.2	3.73	4	2.87	1.28	3.12	5.49	3.79	2.18	3.28	3.52	3.32	3.98	3.64	3.77	1.73	3.83	4.73	3.93	4.17	1.1	2.68	2.77	3.82	3.7	2.65	2.83	3.06	1.63	2.84	4.34	2.52	2.81	1.66	1.34	4.98	4.28	4.59	1.66	0.81	0.85	5.64	5.74	5.87	1.14
0.285714													1.01	2.8	2.66	2.07	2.78	2.53	3.69	1.61	3.21	4.03	6.16	3.8													0.57	0.45	0.3	0.32	0.56	0.86	0.38	0.23	0.41	0.35	1.85	1.08
1	1.19	2.59	2.16	4.92	6.36	4.89	2.79	2.61	0.81	4.78	4.31	4.01													0.52	0.59	0.94	1.4	1.13	0.99	1.2	1.38	0.9	1.34	1.36	1.86													0.44
2	1.19	2.1	1.13	3.21	3.41	3.23	3.05	2.32	0.96	3.8	3.57	3.58													0.7	0.97	1.07	3.73	1.37	2.41	1.55	0.65	0.71	3.23	3.07	1.58													0.51
3	0.74	2.19	1.44	3.11	3.23	2.54	1.99	2.24	0.74	4.7	1.91	2.44													1.08	1.38	0.99	2.83	2.76	2.33	1.63	1.18	0.67	1.2	4.02	3.6													0.58
4	0.49	1.29	1.29	1.65	4.11	0.67	2.92	2.9	1	5.42	3.18	4.56													0.43	0.52	0.56	0.9	0.51	0.42	0.95	0.71	0.45	0.72	1.01	1.8													0.32
5	1.07	1.99	1.61	3.68	2.94	2.5	3.49	3.23	0.93	4.33	5.13	4.01													0.63	0.98	0.93	3.22	3.03	0.76	0.88	1.64		1.57	4.17	2.12													0.59
6	0.77	2.18	1.51	5.1	3.06	3.53	3.26	1.03	3.37	5.77	2.13	5.74													0.49	1.17	0.79	3.65	4.09	2.12	1.74	1.49		4.05	3.94	4.73													0.43
7	0.6	1.92	0.94	2.49	2.98	1.24	3.06	3.24	0.75	4.58	5.24	4.25													0.34	0.56	0.61	2	0.82	0.87	0.82	0.68		1	0.94	1.1													0.29
8	0.9	1.69	2.18	3.98	3.81	3.06	4.05	2.03	0.7	4.69	3.14	3.58													0.59	1.13	0.71	3.28	3.87	3	1.38	1.63		4.3	4.21	5.23													0.55
9	0.69	1.61	1.3	4.23	4.74	2.87	3.06	3.15	1.02	3.67	3.08	2.72													0.41	0.85	1.02	4.24	3.04	1.14	1.39	1.91		1.85	3.04	3.31													0.46
10	1.14	2.11	1.07	3.34	3.74	2.76	2.4	1.93	0.79	4.33	3.8	3.84													0.46	0.7	0.54	1.61	0.92	1.16	0.9	1.32		2.29	3.76	1.88													0.45
11	0.8	1.64	1.07	4.41	3.17	2.2	2.66	2.28	0.32	3.1	3.81	2.89													0.48	0.97	0.97	2.73	2.08	1.82	1.03	0.89		1.08	4.04	3.51													0.37
12	1.09	2.76	1.23	3.3	2.51	3.11	2.9	1.39	1.15	4.28	4.22	3.81													0.61	0.81	0.79	4.22	3.27	2.68	1.15	1.17		5.55	3.45	4.04													0.41
12.3	0.56	1.71	1.09	2.21	3.02	2.02	3.23	1.6	0.55	4.18	3.54	3.34													0.19	0.23	0.33	0.45	0.47	0.37	0.35	0.22		0.71	0.49	0.48													0.19
[truncated: 47 more columns]

## Sheet: Fig3e
Heart weight / body weight ratio in 6-month study					Statistical analysis results:
Luc, 1 mg/kg	dual mRNA, 0.5 mg/kg	dual mRNA, 1 mg/kg	WT		1way ANOVA Multiple comparison
5	3.96	3.6	3.414		Tukey's multiple comparisons test	Mean Diff.	95.00% CI of diff.	Significant?	Summary	Adjusted P Value
5.52	4.42	3.63	3.02667		1 vs. 0.5	0.4017	-0.3482 to 1.152	No	ns	0.3701	A-B
4.52	4.21	3.46	2.972		1 vs. 1	0.8133	0.06343 to 1.563	Yes	*	0.0328	A-C
3.37	4.33	4.65	3.91136		0.5 vs. 1	0.4117	-0.3382 to 1.162	No	ns	0.3532	B-C
4.59	3.85	3.73	3.585
4.55	4.37	3.6	3.23095
			2.86667
			3.58958

## Sheet: Fig3f
Plasma CTNT					Statistical analysis results:
Luc, 1 mg/kg	dual mRNA, 0.5 mg/kg	dual mRNA, 1 mg/kg	WT		1way ANOVA Multiple comparison
243.65	261.47	196.96	322.6		Tukey's multiple comparisons test	Mean Diff.	95.00% CI of diff.	Significant?	Summary	Adjusted P Value
266.69	247.8	160.17	113.34		1 vs. 0.5	13.81	-37.36 to 64.98	No	ns	0.7605	A-B
278.04	217.23	104.23	241.53		1 vs. 1	112.1	58.65 to 165.5	Yes	***	0.0003	A-C
255.11	262.41	113.01	156.82		0.5 vs. 1	98.29	47.11 to 149.5	Yes	***	0.0006	B-C
294.72	293.68	203.36	19.1
	240.4		233.11
