# Supplementary material for: Dual mRNA therapy restores metabolic function in long-term studies in mice with propionic acidemia
Source: Nat Commun. 2020 Oct 21;11:5339. doi: 10.1038/s41467-020-19156-3 (PMC7578066; doi:10.1038/s41467-020-19156-3)
Supplement: Supplementary file 5 — Source Data [file 41467_2020_19156_MOESM5_ESM.zip › Fig4.xlsx]

## Sheet: Fig4a
Plasma ALT in 3-month study
	Tris-Sucrose												Luc mRNA, 2 mg/kg												Dual mRNAs, 0.5 mg/kg												Dual mRNAs, 2 mg/kg												Het Tris-Sucrose
Day 2	29	33	29	41	31	25	32	35	32	39	75	57	46	30	32	34	31	27	33	33	32	28	27	30	81	43	45	44	38	43	36	33	35	32	34	47	35	28	33	52	35	32	37	28	31	34	43	39	28
Day 86	36	39	32	39	31	34	39	29	34	526	47	39		73	56	36	35	41	116	86	96	89	35	45	43	41	31	40	40	42	32	32		34	47	50	28	29	25	27	32	33	29	45	32	21	27	35	29
[truncated: 11 more columns]

## Sheet: Fig4b
Plasma AST in 3-month study
	Tris-Sucrose												Luc mRNA, 2 mg/kg												Dual mRNAs, 0.5 mg/kg												Dual mRNAs, 2 mg/kg												Het Tris-Sucrose
Day 2	42	72	54	47	46	43	35	47	38	127	81	62	46	35	40	71	53	45	34	44	37	47	42	49	52	45	42	64	51	62	42	36	37	57	73	49	67	39	36	47	46	65	57	39	36	43	46	49	29
Day 86	46	86	42	58	64	45	42	36	49	634	55	52		95	61	39	36	48	96	202	105	262	46	54	79	36	118	59	56	76	39	99		45	65	68	32	34	31	35	51	51	48	42	34	46	47	67	34
[truncated: 11 more columns]

## Sheet: Fig4c
Plasma BUN in 3-month study
	Tris-Sucrose												Luc mRNA, 2 mg/kg												Dual mRNAs, 0.5 mg/kg												Dual mRNAs, 2 mg/kg												Het Tris-Sucrose
Day 2	21	23	19	28	18	26	23	26	29	21	27	29	24	23	29	26	20	21	31	28	27	23	21	23	23	23	22	19	22	28	17	18	19	20	20	29	20	23	22	22	17	22	22	17	23	23	25	26	15
Day 86	22	23	25	21	21	25	22	24	27	20	20	21	22		21	19	18	21	30		33	16	15	18	21	19	15	24	20	17	21	23		22	15	16	14	14	15	20	15	19	19	18	16	15	17	24	15
Statistical analysis results:
2way ANOVA Multiple comparisons
Within each row, compare columns (simple effects within rows)
Tukey's multiple comparisons test					Mean Diff.	95.00% CI of diff.	Significant?	Summary	Adjusted P Value
Day 2
Tris-Sucrose vs. Luc mRNA, 2 mg/kg					-0.5	-4.176 to 3.176	No	ns	0.9956
Tris-Sucrose vs. mRNA-3927, 0.5 mg/kg					2.5	-1.176 to 6.176	No	ns	0.3307
Tris-Sucrose vs. mRNA-3927, 2 mg/kg					2.333	-1.342 to 6.009	No	ns	0.4017
Tris-Sucrose vs. Tris-Sucrose					7.25	3.574 to 10.93	Yes	****	<0.0001
Luc mRNA, 2 mg/kg vs. mRNA-3927, 0.5 mg/kg					3	-0.6755 to 6.676	No	ns	0.1647
Luc mRNA, 2 mg/kg vs. mRNA-3927, 2 mg/kg					2.833	-0.8422 to 6.509	No	ns	0.2116
Luc mRNA, 2 mg/kg vs. Tris-Sucrose					7.75	4.074 to 11.43	Yes	****	<0.0001
mRNA-3927, 0.5 mg/kg vs. mRNA-3927, 2 mg/kg					-0.1667	-3.842 to 3.509	No	ns	>0.9999
mRNA-3927, 0.5 mg/kg vs. Tris-Sucrose					4.75	1.074 to 8.426	Yes	**	0.0045
mRNA-3927, 2 mg/kg vs. Tris-Sucrose					4.917	1.241 to 8.592	Yes	**	0.003
Day 86
Tris-Sucrose vs. Luc mRNA, 2 mg/kg					1.283	-2.392 to 4.959	No	ns	0.8688
Tris-Sucrose vs. mRNA-3927, 0.5 mg/kg					3.22	-0.4558 to 6.895	No	ns	0.1152
Tris-Sucrose vs. mRNA-3927, 2 mg/kg					5.417	1.741 to 9.092	Yes	***	0.0008
Tris-Sucrose vs. Tris-Sucrose					7.833	4.158 to 11.51	Yes	****	<0.0001
Luc mRNA, 2 mg/kg vs. mRNA-3927, 0.5 mg/kg					1.936	-1.739 to 5.612	No	ns	0.5897
Luc mRNA, 2 mg/kg vs. mRNA-3927, 2 mg/kg					4.133	0.4578 to 7.809	Yes	*	0.0193
Luc mRNA, 2 mg/kg vs. Tris-Sucrose					6.55	2.874 to 10.23	Yes	****	<0.0001
mRNA-3927, 0.5 mg/kg vs. mRNA-3927, 2 mg/kg					2.197	-1.479 to 5.872	No	ns	0.4642
mRNA-3927, 0.5 mg/kg vs. Tris-Sucrose					4.614	0.9381 to 8.289	Yes	**	0.0063
mRNA-3927, 2 mg/kg vs. Tris-Sucrose					2.417	-1.259 to 6.092	No	ns	0.3654
[truncated: 11 more columns]

## Sheet: Fig4d
Plasma ALT in 6-month study					Statistical analysis results:
Luc, 1 mg/kg	dual mRNA, 0.5 mg/kg	dual mRNA, 1 mg/kg	WT		1way ANOVA Multiple comparisons
79	44	39	379		Tukey's multiple comparisons test	Mean Diff.	95.00% CI of diff.	Significant?	Summary	Adjusted P Value
125	71	34	85		1 vs. 0.5	82.83	40.5 to 125.2	Yes	***	0.0004	A-B
190	57	75	53		1 vs. 1	90.33	48 to 132.7	Yes	***	0.0002	A-C
169	71	37	46		0.5 vs. 1	7.5	-34.83 to 49.83	No	ns	0.8907	B-C
143	24	32	52
97	39	44	92

## Sheet: Fig4e
Plasma AST in 6-month study
Luc, 1 mg/kg	dual mRNA, 0.5 mg/kg	dual mRNA, 1 mg/kg	WT
92	69	62	327
135	110	77	150
149	73	125	113
123	83	59	75
104	52	84	73
88	74	69	107
