# Supplementary material for: Dual mRNA therapy restores metabolic function in long-term studies in mice with propionic acidemia
Source: Nat Commun. 2020 Oct 21;11:5339. doi: 10.1038/s41467-020-19156-3 (PMC7578066; doi:10.1038/s41467-020-19156-3)
Supplement: Supplementary file 5 — Source Data [file 41467_2020_19156_MOESM5_ESM.zip › Suppl Data1.xlsx]

## Sheet: Day 2
Treatment	Animal #	Strain of Mice	ALP (U/L)	AST (U/L)	ALT (U/L)	Creatine kinase (U/L)	Albumin (g/dL)	Total Bilirubin (mg/dL)	Total Protein (g/dL)	Globulin (g/dL)	Bilirubin - Conjugated (mg/dL)	BUN (mg/dL)	Creatinine (mg/dL)	Cholesterol (mg/dL)	Glucose (mg/dL)	Calcium (mg/dL)	Phosphorus (mg/dL)	Bicarbonate TCO2 (mmol/L)	ALB/GLOB ratio	BUN/Creatinine Ratio	Bilirubin - Unconjugated (mg/dL)
Tris-Sucrose	1	Pcca−/−(A138T)	65	42	29	80	2.7	0.2	4.9	2.2	0	21	0.1	147	277	9	7.5	33	1.2	210	0.2
	2		63	72	33	444	2.8	0.2	5.2	2.4	0.1	23	0	138	241	9.7	9.9	23	1.2	0	0.1
	3		31	54	29	139	2.6	0.2	4.6	2	0.1	19	0.1	105	184	9	8.2	30	1.3	190	0.1
	4		87	47	41	168	3.2	0.1	5.5	2.3	0.1	28	0	118	234	9.7	6.5	27	1.4	0	0
	5		100	46	31	83	3	0.2	5.1	2.1	0	18	0	134	193	9.1	5.9	30	1.4	0	0.2
	6		79	43	25	124	3.1	0.2	5.4	2.3	0.1	26	0	113	216	9.3	6.8	27	1.3	0	0.1
	7		39	35	32	71	2.7	0.2	5	2.3	0.1	23	0	134	208	9	7.2	32	1.2	0	0.1
	8		42	47	35	113	2.8	0.2	5.4	2.6	0	26	0	154	239	9.3	6.6	27	1.1	0	0.2
	9		52	38	32	45	2.8	0.1	5.4	2.6	0.1	29	0	126	212	9.3	7.2	30	1.1	0	0
	10		88	127	39	814	2.9	0.2	4.9	2	0.1	21	0	141	215	9.2	7	29	1.5	0	0.1
	11		93	81	75	167	3.1	0.1	5.3	2.2	0	27	0	129	234	9.3	6	27	1.4	0	0.1
	12		79	62	57	61	3.1	0.2	5.2	2.1	0	29	0	126	192	9	4.9	26	1.5	0	0.2
Luc mRNA, 2 mg/kg	1	Pcca−/−(A138T)	59	46	46	152	2.6	0.1	5	2.4	0	24	0.1	165	183	9.4	7.8	32	1.1	240	0.1
	2		28	35	30	77	2.6	0.1	5	2.4	0	23	0.1	155	198	9.2	8.9	26	1.1	0	0.1
	3		32	40	32	151	2.8	0.1	5.2	2.4	0	29	0	149	175	9.6	5.6	27	1.2	0	0.1
	4		82	71	34	459	3.4	0.2	5.9	2.5	0.1	26	0	143	235	9.8	6	26	1.4	0	0.1
	5		76	53	31	68	3	0.1	5.3	2.3	0	20	0	122	214	9.5	5.6	30	1.3	0	0.1
	6		83	45	27	94	3	0.2	5.3	2.3	0.1	21	0	120	208	9	6.4	28	1.3	0	0.1
	7		49	34	33	82	2.6	0.1	4.9	2.3	0.1	31	0	128	208	9	7.3	30	1.1	0	0
	8		58	44	33	129	2.7	0.2	5.3	2.6	0.1	28	0	175	258	9.4	7.2	27	1	0	0.1
	9		53	37	32	85	2.4	0.1	4.8	2.4	0	27	0	138	193	8.8	9	27	1	0	0.1
	10		57	47	28	100	2.5	0.1	4.9	2.4	0	23	0	110	187	9.2	7.5	33	1	0	0.1
	11		80	42	27	65	2.9	0.1	5	2.1	0	21	0	128	202	9.1	5.9	29	1.4	0	0.1
	12		90	49	30	83	3.1	0.2	5.3	2.2	0	23	0	126	196	9.2	7.1	26	1.4	0	0.2
Dual mRNAs, 0.5 mg/kg	1	Pcca−/−(A138T)	71	52	81	54	2.7	0.1	5.1	2.4	0	23	0	170	290	9.2	5.8	27	1.1	0	0.1
	2		62	45	43	73	2.9	0.1	5	2.1	0	23	0.1	177	203	9.4	7.5	34	1.4	230	0.1
	3		53	42	45	70	2.7	0.1	5.2	2.5	0	22	0	162	273	9	6.1	25	1.1	0	0.1
	4		81	64	44	90	3.3	0.1	5.6	2.3	0	19	0	144	223	9.5	8	28	1.4	0	0.1
	5		85	51	38	144	3	0.1	5	2	0	22	0	136	210	9.3	7.6	28	1.5	0	0.1
	6		88	62	43	189	3.3	0.1	5.4	2.1	0	28	0	151	270	10.3	7.5	28	1.6	0	0.1
	7		60	42	36	160	2.7	0.1	4.9	2.2	0	17	0	149	217	9.2	8.8	29	1.2	0	0.1
	8		73	36	33	181	2.8	0.1	5.2	2.4	0.1	18	0	155	227	9.4	8.2	30	1.2	0	0
	9		56	37	35	61	2.7	0.2	5.2	2.5	0.1	19	0	147	219	9.2	8	27	1.1	0	0.1
	10		71	57	32	157	3	0.2	5.1	2.1	0.1	20	0	166	205	9.6	9.1	29	1.4	0	0.1
	11		68	73	34	393	3	0.2	5.1	2.1	0	20	0	159	227	9.7	7.8	28	1.4	0	0.2
	12		92	49	47	83	2.9	0.1	4.9	2	0	29	0	158	201	10	8.8	25	1.5	0	0.1
Dual mRNAs, 2 mg/kg	1	Pcca−/−(A138T)	46	67	35	284	2.6	0.1	5	2.4	0	20	0	146	225	10.3	10.6	27	1.1	0	0.1
	2		24	39	28	109	2.7	0.1	5	2.3	0	23	0	136	198	10	7.7	28	1.2	0	0.1
	3		34	36	33	97	2.7	0.1	5.3	2.6	0	22	0	144	188	9.5	7.4	24	1	0	0.1
	4		82	47	52	69	3.1	0.2	5.4	2.3	0	22	0	159	198	9.9	8.3	29	1.3	0	0.2
	5		72	46	35	129	2.9	0.1	5.1	2.2	0	17	0	148	199	9.5	7.7	29	1.3	0	0.1
	6		75	65	32	494	3	0.1	5.3	2.3	0	22	0	139	260	10	8.5	24	1.3	0	0.1
	7		20	57	37	573	2.8	0.2	5.3	2.5	0	22	0	117	190	10	7.5	27	1.1	0	0.2
	8		49	39	28	192	2.5	0.2	5	2.5	0	17	0	143	247	9.2	8.7	30	1	0	0.2
	9		44	36	31	143	2.4	0.1	4.5	2.1	0	23	0.1	133	218	9.1	9.1	28	1.1	0	0.1
	10		71	43	34	121	3.2	0.1	5.6	2.4	0	23	0	157	190	9.2	5.4	28	1.3	0	0.1
	11		70	46	43	68	2.7	0.1	5	2.3	0.1	25	0	123	198	9.1	6.6	30	1.2	0	0
	12		83	49	39	100	3.1	0.1	5.4	2.3	0.1	26	0	130	239	10	7.8	24	1.3	0	0
Tris-Sucrose-Het	1	Pcca+/− Het	42	29	28	98	2.3	0.2	4.7	2.4	0	15	0	146	217	8.6	7.4	32	1	0	0.2
	2		58	33	28	67	2.6	0.1	5.1	2.5	0.1	15	0	183	231	9.4	8.5	30	1	0	0
	3		47	43	32	83	2.7	0.2	5.5	2.8	0.1	19	0	172	234	9	6.8	27	1	0	0.1
	4		59	37	29	37	2.7	0.1	5	2.3	0	17	0	135	202	8.8	8	31	1.2	0	0.1
	5		56	38	36	37	2.9	0.1	5.1	2.2	0	16	0	135	188	9.1	7.6	28	1.3	0	0.1
	6		61	37	29	32	2.8	0.1	5.1	2.3	0.1	17	0	142	203	9.2	8.3	27	1.2	0	0
	7		54	38	30	80	2.8	0.1	5.5	2.7	0	18	0	186	310	8.8	9	24	1	0	0.1
	8		55	55	32	162	2.8	0.2	5.1	2.3	0	16	0.1	184	248	9.2	8.7	27	1.2	0	0.2
	9		48	31	24	73	2.7	0.2	4.9	2.2	0.1	16	0	170	247	9.1	8.2	27	1.2	0	0.1
	10		67	61	26	208	2.7	0.2	5.5	2.8	0.1	20	0	130	202	9.1	7.6	26	1	0	0.1
	11		54	29	18	45	2.7	0.1	4.8	2.1	0.1	16	0	159	187	9.1	6.9	32	1.3	0	0
	12		60	41	23	97	2.8	0.1	5.1	2.3	0	18	0	135	215	9.3	7.4	27	1.2	0	0.1

## Sheet: Day 86
Treatment	Animal #	Strain of Mice	ALP (U/L)	AST (U/L)	ALT (U/L)	Creatine kinase (U/L)	Albumin (g/dL)	Total Bilirubin (mg/dL)	Total Protein (g/dL)	Globulin (g/dL)	Bilirubin - Conjugated (mg/dL)	BUN (mg/dL)	Creatinine (mg/dL)	Cholesterol (mg/dL)	Glucose (mg/dL)	Calcium (mg/dL)	Phosphorus (mg/dL)	Bicarbonate TCO2 (mmol/L)	ALB/GLOB ratio	BUN/Creatinine Ratio	Bilirubin - Unconjugated (mg/dL)
Tris-sucrose	1	Pcca−/−(A138T)	51	46	36	98	2.9	0.2	5.3	2.4	0	22	0	202	216	9.3	6.4	23	1.2	0	0.2
	2		46	86	39	381	2.9	0.2	5.3	2.4	0	23	0	174	231	9.3	8.1	22	1.2	0	0.2
	3		47	42	32	84	3.1	0.2	5.7	2.6	0	25	0	182	258	9.9	7.6	23	1.2	0	0.2
	4		67	58	39	48	3.1	0.2	5.6	2.5	0	21	0	127	197	9.1	4.9	23	1.2	0	0.2
	5		59	64	31	322	2.7	0.2	4.8	2.1	0	21	0	120	178	8.2	5.8	17	1.3	0	0.2
	6		69	45	34	51	2.9	0.1	5.7	2.8	0	25	0	143	268	9.6	7.7	20	1	0	0.1
	7		42	42	39	66	2.8	0.2	5.4	2.6	0	22	0	171	201	8.9	5.7	27	1.1	0	0.2
	8		47	36	29	176	3	0.2	5.4	2.4	0	24	0	184	300	9.2	5.9	24	1.3	0	0.2
	9		40	49	34	144	3	0.2	5.5	2.5	0	27	0	168	277	9.6	8.3	24	1.2	0	0.2
	10		56	634	526	2305	3.1	0.5	5.3	2.2	0	20	0	136	200	8.4	7.8	25	1.4	0	0.5
	11		81	55	47	82	2.9	0.1	5.2	2.3	0	20	0	116	220	9.1	6.2	23	1.3	0	0.1
	12		78	52	39	91	3.2	0.2	5.6	2.4	0	21	0	144	238	9.8	6.9	22	1.3	0	0.2
Dual mRNAs, 0.5 mg/kg	1	Pcca−/−(A138T)	90	79	43	796	3.1	0.2	6	2.9	0	21	0	223	284	10.3	8.4	27	1.1	0	0.2
	2		44	36	41	48	2.8	0.2	5.3	2.5	0	19	0	174	294	9.6	8.1	24	1.1	0	0.2
	3		35	118	31	2014	2.5	0.2	4.6	2.1	0	15	0	159	204	5.2	9.1	12	1.2	0	0.2
	4		77	59	40	360	3	0.1	5.4	2.4	0	24	0	153	186	9.8	8.8	20	1.3	0	0.1
	5		69	56	40	99	2.8	0.1	5	2.2	0	20	0	127	219	8.8	7.3	24	1.3	0	0.1
	6		64	76	42	181	3	0.1	5.5	2.5	0	17	0	155	256	9.2	6.4	24	1.2	0	0.1
	7		33	39	32	155	2.8	0.1	5.5	2.7	0	21	0	226	216	9.2	7.8	25	1	0	0.1
	8		40	99	32	1457	2.7	0.1	5.1	2.4	0	23	0	173	219	9.3	7.4	23	1.1	0	0.1
	9
	10		46	45	34	66	2.7	0.1	4.8	2.1	0	22	0	144	220	8.8	6.9	26	1.3	0	0.1
	11		66	65	47	81	3.1	0.1	5.5	2.4	0	15	0	127	274	9.7	8.7	23	1.3	0	0.1
	12		62	68	50	156	3.2	0.2	5.4	2.2	0	16	0	153	204	9.5	6.8	27	1.5	0	0.2
Dual mRNAs, 2 mg/kg	1	Pcca−/−(A138T)	38	32	28	63	2.5	0.2	4.8	2.3	0	14	0	197	189	9.2	9.2	25	1.1	0	0.2
	2		45	34	29	70	2.8	0.2	5.3	2.5	0	14	0	207	245	9.5	8.9	22	1.1	0	0.2
	3		39	31	25	97	2.4	0.2	4.7	2.3	0	15	0	206	250	10	9.1	26	1	0	0.2
	4		68	35	27	35	2.7	0.1	4.9	2.2	0	20	0	108	198	9.1	6.2	27	1.2	0	0.1
	5		68	51	32	91	2.7	0.1	4.8	2.1	0	15	0	121	194	9.3	7.1	21	1.3	0	0.1
	6		86	51	33	92	2.9	0.1	5.5	2.6	0	19	0	131	305	10	7	24	1.1	0	0.1
	7		38	48	29	168	2.8	0.2	5.5	2.7	0.1	19	0	190	234	9.4	9.4	23	1	0	0.1
	8		56	42	45	81	3	0.2	5.8	2.8	0	18	0	261	333	10	9	21	1.1	0	0.2
	9		43	34	32	59	2.7	0.1	5.5	2.8	0.1	16	0	228	220	9.4	8.2	22	1	0	0
	10		64	46	21	87	2.8	0.1	5.3	2.5	0	15	0	118	224	9.7	8.9	24	1.1	0	0.1
	11		73	47	27	32	2.8	0.1	5.2	2.4	0	17	0	122	282	10	8.7	25	1.2	0	0.1
	12		79	67	35	192	3.1	0.2	5.5	2.4	0	24	0	133	230	9.4	6.4	24	1.3	0	0.2
Tris-sucrose (Het)	1	Pcca+/− Het	35	34	29	93	2.7	0.2	5	2.3	0	15	0	195	267	9.6	9.3	24	1.2	0	0.2
	2		37	45	31	108	2.9	0.2	5.4	2.5	0	13	0	216	227	9.2	5.8	23	1.2	0	0.2
	3		42	34	37	34	2.7	0.1	5.2	2.5	0	12	0	204	336	9.9	8.7	22	1.1	0	0.1
	4		55	74	67	190	2.8	0.1	4.9	2.1	0	19	0	120	204	9.5	8.6	27	1.3	0	0.1
	5		59	52	43	67	3	0.1	5.2	2.2	0	15	0	113	230	9.3	7.4	21	1.4	0	0.1
	6		52	42	36	42	2.8	0.1	4.9	2.1	0	15	0	122	290	9.6	7.8	23	1.3	0	0.1
	7		35	40	42	112	2.3	0.1	4.6	2.3	0	15	0	166	223	8.8	7.6	27	1	0	0.1
	8		21	36	27	66	2.5	0.2	4.8	2.3	0	14	0	181	205	9.6	9	27	1.1	0	0.2
	9		29	41	42	96	2.7	0.2	5.2	2.5	0	17	0	189	215	9.9	8.9	25	1.1	0	0.2
	10		39	57	45	93	2.5	0.1	4.4	1.9	0	14	0	104	194	8.7	8.7	24	1.3	0	0.1
	11		43	69	46	116	2.9	0.1	5.1	2.2	0.1	14	0	102	205	9.7	7.6	24	1.3	0	0
	12		41	68	52	84	3.1	0.2	5.4	2.3	0	14	0	115	234	9.3	7.8	21	1.3	0	0.2
Luc mRNA, 2 mg/kg	1	Pcca−/−(A138T)	49	95	73	72	3.1	0.2	6	2.9	0	22	0	151	212	10.7	8.5	26	1.1	0	0.2
	2
	3		65	61	56	59	2.7	0.2	5.1	2.4	0	21	0	138	160	9.4	6.3	29	1.1	0	0.2
	4		44	39	36	50	2.4	0.2	5.4	3	0	19	0	208	172	9.3	8.4	34	0.8	0	0.2
	5		42	36	35	59	2.7	0.2	5.4	2.7	0	18	0.1	211	232	9.5	6.8	30	1	180	0.2
	6		35	48	41	106	2.7	0.2	5.6	2.9	0	21	0	197	188	9.3	6.1	31	0.9	0	0.2
	7		66	96	116	107	3	0.2	5.6	2.6	0	30	0	142	152	9.8	7	30	1.2	0	0.2
	8		78	202	86	1115	3.1	0.2	3.8	0.7	0		0	153	186	9.8	7.2		4.4		0.2
	9		58	105	96	490	3.1	0.3	6.2	3.1	0	33	0	158	145	4.3	9.1	20	1	0	0.3
	10		37	262	89	1269	2.3	0.2	5	2.7	0	16	0	169	262	10.3	10	23	0.9	0	0.2
	11		40	46	35	96	2.6	0.2	5.2	2.6	0	15	0	189	199	9.4	6.3	29	1	0	0.2
	12		55	54	45	90	2.8	0.2	5.7	2.9	0	18	0	209	274	9.7	6.6	29	1	0	0.2
													Sample quantity was not sufficient for complete testing.								dnr
