# Supplementary material for: Dual mRNA therapy restores metabolic function in long-term studies in mice with propionic acidemia
Source: Nat Commun. 2020 Oct 21;11:5339. doi: 10.1038/s41467-020-19156-3 (PMC7578066; doi:10.1038/s41467-020-19156-3)
Supplement: Supplementary file 5 — Source Data [file 41467_2020_19156_MOESM5_ESM.zip › Suppl Fig1.xlsx]

## Sheet: FigS1a
PCC activity
PCCA-deficient																		PCCB-deficient
2		1		0.5		0.25		0.125		0.03125		0.01563		0.452		0.007		2		1		0.5		0.25		0.125		0.03125		0.01563		0.452		0.007
44.2328	47.4397	25.2063	27.5068	7.02662	8.61713	1.07825	1.13324	0.130571	0.138106	0.0465341	0.0422745	0.046791	0.112612	0.0498947	0.170128	0.0456779	0.0937541	38.4924	34.2186	25.6885	23.8698	8.0747	8.16341		1.92707		0.196242		0.0528273	0.0674042		0.0720492	0.0598054	0.0635727	0.0508794

## Sheet: FigS1b
PCCA protein level
PCCA-deficient																PCCB-deficient
2		1		0.5		0.25		0.125		0.03125		0.01563		0.452		2		1		0.5		0.25		0.125		0.03125		0.01563		0.452
1256904	961661	733843	667003	347064	64645.4	91596	6611.01	7576.48	0	1326.29	0	0	0	0	0	1040237	511775	736146	415159	259298	229739	122121		32012.5		19348.9		24066		23284	25731.3

## Sheet: FigS1c
PCCB protein level
PCCA-deficient																PCCB-deficient
2		1		0.5		0.25		0.125		0.03125		0.01563		0.452		2		1		0.5		0.25		0.125		0.03125		0.01563		0.452
163847	137851	42333.8	48493.4	5228.68	0	121.314	0	67.7227	0	179.944	0	0	0	0	0	129554	128314	48337.3	55484.7	4354.18	7109.77	441.122		46.6042		0		0		0	0
