# Supplementary material for: Dual mRNA therapy restores metabolic function in long-term studies in mice with propionic acidemia
Source: Nat Commun. 2020 Oct 21;11:5339. doi: 10.1038/s41467-020-19156-3 (PMC7578066; doi:10.1038/s41467-020-19156-3)
Supplement: Supplementary file 5 — Source Data [file 41467_2020_19156_MOESM5_ESM.zip › Suppl Fig2.xlsx]

## Sheet: FigS2a
Plasma 3HP
	1% CMC												Tris-Sucrose												Luc mRNA												Dual mRNAs												Carglumic acid
Pre	39.4	61.4	48.3	50.1	65.1	86.4	74.4	69.6	38.4	90.6	48.9		70.7	89.1	75.2	65.6	91.6	72.8	77.3	83.2	60.1	113	79.6		51.3	110	103	105	60.3	66.5	77.5	82.8	73.8	96.6	25	94.7	53.8	84.5	97.4	88.7	111	75.1	77.5	47	55.8	48.1	46.7	123	74.7
Day 2	35.1	53.3	43.8	51.3	51.3	63.9	76	50.5	39.8	85.3	43.4		63.9	70.8	66.5	56.1	75.6	58	81.1	70.1	41.1	58.5	103		49.9	130	90.6	111	67.8	68	84.8	69.6	48.7	90.3	37	86.7	12.5	12.5	12.5	12.5	27	12.5	12.5	12.5	12.5	12.5	12.5	26.1	107
Day 7	45.3	73.3	60.4	56.3	60.5	105	110	65.5	54.1	127	59.8		78.5	92	96.7	85.1	112	76.8	91.4	81.5	56.7	122	63.8		53.8	95.5	123	133	58.2	112	81	85.1	70.1	104	42.4	111		12.5	12.5	12.5	44.4	31.6	12.5	12.5	12.5	12.5	12.5	38.5	64.2
Statistical analysis results
2way ANOVA Multiple comparisons
Within each row, compare columns (simple effects within rows)
Tukey's multiple comparisons test				Mean Diff.	95.00% CI of diff.	Significant?	Summary	Adjusted P Value
Pre
1% CMC vs. Tris-Sucrose				-18.69	-44.37 to 6.985	No	ns	0.2666
1% CMC vs. Luc mRNA				-17.73	-42.86 to 7.406	No	ns	0.2974
1% CMC vs. mRNA-3927, 1mpk				-14.57	-39.71 to 10.56	No	ns	0.4998
1% CMC vs. Carglumic acid				-6.33	-31.46 to 18.81	No	ns	0.9574
Tris-Sucrose vs. Luc mRNA				0.9614	-24.17 to 26.1	No	ns	>0.9999
Tris-Sucrose vs. mRNA-3927, 1mpk				4.12	-21.02 to 29.25	No	ns	0.9913
Tris-Sucrose vs. Carglumic acid				12.36	-12.77 to 37.5	No	ns	0.6559
Luc mRNA vs. mRNA-3927, 1mpk				3.158	-21.42 to 27.74	No	ns	0.9966
Luc mRNA vs. Carglumic acid				11.4	-13.18 to 35.98	No	ns	0.7041
mRNA-3927, 1mpk vs. Carglumic acid				8.242	-16.34 to 32.82	No	ns	0.8868
2 Days
1% CMC vs. Tris-Sucrose				-13.73	-39.4 to 11.95	No	ns	0.58
1% CMC vs. Luc mRNA				-23.89	-49.03 to 1.241	No	ns	0.071
1% CMC vs. mRNA-3927, 1mpk				39.13	14 to 64.27	Yes	***	0.0003
1% CMC vs. Carglumic acid				-19.39	-44.53 to 5.741	No	ns	0.213
Tris-Sucrose vs. Luc mRNA				-10.17	-35.3 to 14.97	No	ns	0.7979
Tris-Sucrose vs. mRNA-3927, 1mpk				52.86	27.72 to 77.99	Yes	****	<0.0001
Tris-Sucrose vs. Carglumic acid				-5.667	-30.8 to 19.47	No	ns	0.9714
Luc mRNA vs. mRNA-3927, 1mpk				63.03	38.44 to 87.61	Yes	****	<0.0001
Luc mRNA vs. Carglumic acid				4.5	-20.08 to 29.08	No	ns	0.9868
mRNA-3927, 1mpk vs. Carglumic acid				-58.53	-83.11 to -33.94	Yes	****	<0.0001
7 Days
1% CMC vs. Tris-Sucrose				-12.66	-38.34 to 13.01	No	ns	0.6535
1% CMC vs. Luc mRNA				-14.8	-39.94 to 10.33	No	ns	0.4838
1% CMC vs. mRNA-3927, 1mpk				54.79	29.66 to 79.93	Yes	****	<0.0001
1% CMC vs. Carglumic acid				12.21	-12.93 to 37.34	No	ns	0.6666
Tris-Sucrose vs. Luc mRNA				-2.137	-27.27 to 23	No	ns	0.9993
Tris-Sucrose vs. mRNA-3927, 1mpk				67.45	42.32 to 92.59	Yes	****	<0.0001
Tris-Sucrose vs. Carglumic acid				24.87	-0.264 to 50.01	No	ns	0.054
Luc mRNA vs. mRNA-3927, 1mpk				69.59	45.01 to 94.17	Yes	****	<0.0001
Luc mRNA vs. Carglumic acid				27.01	2.426 to 51.59	Yes	*	0.0234
mRNA-3927, 1mpk vs. Carglumic acid				-42.58	-67.17 to -18	Yes	****	<0.0001
[truncated: 11 more columns]

## Sheet: FigS2b
Plasma C3/C2 ratio
	1% CMC												Tris-Sucrose												Luc mRNA												Dual mRNAs												Carglumic acid
Pre	3.09	3.58	4.03	3.22	2.98	4.68	3.12	3.49	2.74	3.8	3.87		4	4.54	4.27	3.65	2.4	3.57	3.71	2.91	3.34	2.99	3.43		4.21	5.19	3.18	4.24	3.64	3.67	3.74	3.59	3.87	3.23	1.96	3.28	4.24	4.43	4.44	4.59	3.31	4.23	3.92	1.8	5.07	1.94	3.34	3.39	5.1
Day 2	2.45	3.37	3.48	3.6	2.55	4.42	4.88	3.27	3.31	2.87	3.76		3.16	3.59	6	2.25	2.76	3.09	5.3	5.39	2.06	3.09	4.34		4.64	8.26	2.63	5.61	4.12	3.23	3.75	3.57	2.25	2.82	2.72	2.94	1.26	0.6	0.92	0.78	1.01	0.78	1.03	0.92	0.85	0.51	0.84	0.74	5.51
Day 7	1.88	2.99	3.58	2.18	2.38	3.41	4.41	3.36	3.35	3.18	4.1		3.08	3.45	3.81	3.76	2.93	3.13	4.26	3.86	2.36	3.17	2.05		3.08	2.3	3.37	3.73	1.92	3.44	3.24	2.73	2.98	3.29	2.27	3.01		0.7	0.73	0.39	0.49	0.55	0.33	0.51	0.41	0.41	0.28	0.52	2.57
Statistical analysis results
2way ANOVA Multiple comparisons
Within each row, compare columns (simple effects within rows)
Tukey's multiple comparisons test				Mean Diff.	95.00% CI of diff.	Significant?	Summary	Adjusted P Value
Pre
1% CMC vs. Tris-Sucrose				-0.01909	-1.048 to 1.01	No	ns	>0.9999
1% CMC vs. Luc mRNA				-0.1409	-1.148 to 0.8661	No	ns	0.9952
1% CMC vs. mRNA-3927, 1mpk				-0.2159	-1.223 to 0.7911	No	ns	0.9762
1% CMC vs. Carglumic acid				-0.1601	-1.167 to 0.8469	No	ns	0.9922
Tris-Sucrose vs. Luc mRNA				-0.1218	-1.129 to 0.8852	No	ns	0.9973
Tris-Sucrose vs. mRNA-3927, 1mpk				-0.1968	-1.204 to 0.8102	No	ns	0.9831
Tris-Sucrose vs. Carglumic acid				-0.141	-1.148 to 0.866	No	ns	0.9952
Luc mRNA vs. mRNA-3927, 1mpk				-0.075	-1.06 to 0.9098	No	ns	0.9996
Luc mRNA vs. Carglumic acid				-0.01917	-1.004 to 0.9657	No	ns	>0.9999
mRNA-3927, 1mpk vs. Carglumic acid				0.05583	-0.929 to 1.041	No	ns	0.9999
2 Days
1% CMC vs. Tris-Sucrose				-0.2791	-1.308 to 0.7495	No	ns	0.9445
1% CMC vs. Luc mRNA				-0.4274	-1.434 to 0.5795	No	ns	0.7677
1% CMC vs. mRNA-3927, 1mpk				2.598	1.591 to 3.605	Yes	****	<0.0001
1% CMC vs. Carglumic acid				0.06091	-0.9461 to 1.068	No	ns	0.9998
Tris-Sucrose vs. Luc mRNA				-0.1483	-1.155 to 0.8586	No	ns	0.9942
Tris-Sucrose vs. mRNA-3927, 1mpk				2.877	1.87 to 3.884	Yes	****	<0.0001
Tris-Sucrose vs. Carglumic acid				0.34	-0.667 to 1.347	No	ns	0.8842
Luc mRNA vs. mRNA-3927, 1mpk				3.025	2.04 to 4.01	Yes	****	<0.0001
Luc mRNA vs. Carglumic acid				0.4883	-0.4965 to 1.473	No	ns	0.6489
mRNA-3927, 1mpk vs. Carglumic acid				-2.537	-3.522 to -1.552	Yes	****	<0.0001
7 Days
1% CMC vs. Tris-Sucrose				-0.09455	-1.123 to 0.9341	No	ns	0.9991
1% CMC vs. Luc mRNA				0.2188	-0.7882 to 1.226	No	ns	0.975
1% CMC vs. mRNA-3927, 1mpk				2.682	1.675 to 3.689	Yes	****	<0.0001
1% CMC vs. Carglumic acid				1.384	0.3768 to 2.391	Yes	**	0.002
Tris-Sucrose vs. Luc mRNA				0.3133	-0.6936 to 1.32	No	ns	0.9114
Tris-Sucrose vs. mRNA-3927, 1mpk				2.776	1.769 to 3.783	Yes	****	<0.0001
Tris-Sucrose vs. Carglumic acid				1.478	0.4714 to 2.485	Yes	***	0.0008
Luc mRNA vs. mRNA-3927, 1mpk				2.463	1.478 to 3.448	Yes	****	<0.0001
Luc mRNA vs. Carglumic acid				1.165	0.1802 to 2.15	Yes	*	0.0116
mRNA-3927, 1mpk vs. Carglumic acid				-1.298	-2.283 to -0.3132	Yes	**	0.0034
[truncated: 11 more columns]

## Sheet: FigS2c
Plasma C3
	1% CMC												Tris-Sucrose												Luc mRNA												Dual mRNAs												Carglumic acid
Pre	21.7	21.7	29	22.7	21	31.5	19.8	19.8	21.7	24.1	23		21.9	24	21.2	20.5	18.5	27.1	25.8	20.1	21.3	22.3	22.1		18.1	23.8	23.9	18.9	21.6	20.5	24.1	23.3	26.4	28.3	20	24.5	20.3	25.9	25.9	28.8	23.1	29.6	26.8	17.8	23.1	24.3	22.4	28.9	23.1
Day 2	19.2	20.5	23.3	19.2	22.5	27.2	20.8	19.2	23.2	21.4	18.7		22.4	24.4	17.7	18.7	20	23	25.3	17.1	20.5	19.8	28.8		19.7	27.6	21	20.8	21.9	20.7	25.6	21.3	19.3	25.8	23.6	23.9	9.55	7.19	9.48	11.3	10.4	10.9	9.88	8.39	7.81	8.38	8.44	8.93	25.3
Day 7	27.3	31.1	29.9	27.9	29.8	42.3	40.2	22.8	26.5	28.6	34.2		32.7	34.1	32	33.2	28.8	34.7	37.1	34.2	29	25.2	28.7		33	32	32.7	31.6	25.2	37.1	35.6	33	28.7	31.2	26.8	28.4		14.5	19.4	11.3	14.6	14.3	12.9	14	11.5	11.5	10.7	15	35.5
Statistical analysis results
2way ANOVA Multiple comparisons
Within each row, compare columns (simple effects within rows)
Tukey's multiple comparisons test				Mean Diff.	95.00% CI of diff.	Significant?	Summary	Adjusted P Value
Pre
1% CMC vs. Tris-Sucrose				1.018	-3.235 to 5.272	No	ns	0.9645
1% CMC vs. Luc mRNA				0.4894	-3.764 to 4.743	No	ns	0.9978
1% CMC vs. mRNA-3927, 1mpk				-1.469	-5.722 to 2.785	No	ns	0.8757
1% CMC vs. Carglumic acid				-0.7856	-5.039 to 3.468	No	ns	0.9863
Tris-Sucrose vs. Luc mRNA				-0.5288	-4.782 to 3.725	No	ns	0.997
Tris-Sucrose vs. mRNA-3927, 1mpk				-2.487	-6.741 to 1.766	No	ns	0.4914
Tris-Sucrose vs. Carglumic acid				-1.804	-6.057 to 2.45	No	ns	0.7686
Luc mRNA vs. mRNA-3927, 1mpk				-1.958	-6.212 to 2.295	No	ns	0.71
Luc mRNA vs. Carglumic acid				-1.275	-5.528 to 2.978	No	ns	0.922
mRNA-3927, 1mpk vs. Carglumic acid				0.6833	-3.57 to 4.937	No	ns	0.9919
2 Days
1% CMC vs. Tris-Sucrose				-0.2273	-4.481 to 4.026	No	ns	0.9999
1% CMC vs. Luc mRNA				-1.218	-5.472 to 3.035	No	ns	0.9332
1% CMC vs. mRNA-3927, 1mpk				12.16	7.908 to 16.41	Yes	****	<0.0001
1% CMC vs. Carglumic acid				-1.827	-6.08 to 2.427	No	ns	0.7603
Tris-Sucrose vs. Luc mRNA				-0.9909	-5.244 to 3.263	No	ns	0.9678
Tris-Sucrose vs. mRNA-3927, 1mpk				12.39	8.135 to 16.64	Yes	****	<0.0001
Tris-Sucrose vs. Carglumic acid				-1.599	-5.853 to 2.654	No	ns	0.8378
Luc mRNA vs. mRNA-3927, 1mpk				13.38	9.126 to 17.63	Yes	****	<0.0001
Luc mRNA vs. Carglumic acid				-0.6083	-4.862 to 3.645	No	ns	0.9948
mRNA-3927, 1mpk vs. Carglumic acid				-13.99	-18.24 to -9.734	Yes	****	<0.0001
7 Days
1% CMC vs. Tris-Sucrose				-0.8273	-5.081 to 3.426	No	ns	0.9834
1% CMC vs. Luc mRNA				-0.3114	-4.565 to 3.942	No	ns	0.9996
1% CMC vs. mRNA-3927, 1mpk				17.35	13.1 to 21.61	Yes	****	<0.0001
1% CMC vs. Carglumic acid				4.413	0.1593 to 8.666	Yes	*	0.0378
Tris-Sucrose vs. Luc mRNA				0.5159	-3.738 to 4.769	No	ns	0.9973
Tris-Sucrose vs. mRNA-3927, 1mpk				18.18	13.93 to 22.44	Yes	****	<0.0001
Tris-Sucrose vs. Carglumic acid				5.24	0.9866 to 9.494	Yes	**	0.0075
Luc mRNA vs. mRNA-3927, 1mpk				17.67	13.41 to 21.92	Yes	****	<0.0001
Luc mRNA vs. Carglumic acid				4.724	0.4707 to 8.978	Yes	*	0.0213
mRNA-3927, 1mpk vs. Carglumic acid				-12.94	-17.2 to -8.688	Yes	****	<0.0001
[truncated: 11 more columns]

## Sheet: FigS2d
Plasma C2
	1% CMC												Tris-Sucrose												Luc mRNA												Dual mRNAs												Carglumic acid
Pre	7.02	6.06	7.2	7.05	7.05	6.73	6.35	5.68	7.93	6.35	5.94		5.48	5.29	4.97	5.62	7.7	7.6	6.96	6.9	6.37	7.46	6.44		4.3	4.59	7.52	4.46	5.93	5.58	6.44	6.49	6.83	8.77	10.2	7.48	4.79	5.84	5.83	6.27	6.98	7	6.84	9.89	4.56	12.5	6.71	8.52	4.53
Day 2	7.83	6.09	6.7	5.34	8.84	6.15	4.26	5.87	7	7.46	4.98		7.09	6.79	2.95	8.31	7.25	7.44	4.77	3.17	9.94	6.4	6.64		4.25	3.34	7.97	3.71	5.32	6.4	6.82	5.97	8.58	9.14	8.67	8.13	7.56	12	10.3	14.4	10.3	14	9.6	9.1	9.24	16.3	10	12.1	4.59
Day 7	14.5	10.4	8.35	12.8	12.5	12.4	9.11	6.78	7.92	9	8.35		10.6	9.88	8.39	8.83	9.83	11.1	8.7	8.87	12.3	7.95	14		10.7	13.9	9.71	8.48	13.1	10.8	11	12.1	9.64	9.49	11.8	9.42		20.6	26.7	28.8	29.8	25.8	39.2	27.7	27.9	28	38.7	28.9	13.8
Statistical analysis results
2way ANOVA Multiple comparisons
Within each row, compare columns (simple effects within rows)
Tukey's multiple comparisons test				Mean Diff.	95.00% CI of diff.	Significant?	Summary	Adjusted P Value
Pre
1% CMC vs. Tris-Sucrose				0.2336	-3.603 to 4.07	No	ns	>0.9999
1% CMC vs. Luc mRNA				0.1199	-3.717 to 3.956	No	ns	>0.9999
1% CMC vs. mRNA-3927, 1mpk				-0.4751	-4.312 to 3.361	No	ns	0.9992
1% CMC vs. Carglumic acid				-0.2017	-4.038 to 3.635	No	ns	>0.9999
1% CMC vs. Tris-sucrose				-9.998	-14.14 to -5.854	Yes	****	<0.0001
Tris-Sucrose vs. Luc mRNA				-0.1137	-3.95 to 3.723	No	ns	>0.9999
Tris-Sucrose vs. mRNA-3927, 1mpk				-0.7087	-4.545 to 3.128	No	ns	0.9948
Tris-Sucrose vs. Carglumic acid				-0.4354	-4.272 to 3.401	No	ns	0.9995
Tris-Sucrose vs. Tris-sucrose				-10.23	-14.38 to -6.087	Yes	****	<0.0001
Luc mRNA vs. mRNA-3927, 1mpk				-0.595	-4.431 to 3.241	No	ns	0.9977
Luc mRNA vs. Carglumic acid				-0.3217	-4.158 to 3.515	No	ns	0.9999
Luc mRNA vs. Tris-sucrose				-10.12	-14.26 to -5.974	Yes	****	<0.0001
mRNA-3927, 1mpk vs. Carglumic acid				0.2733	-3.563 to 4.11	No	ns	>0.9999
mRNA-3927, 1mpk vs. Tris-sucrose				-9.523	-13.67 to -5.379	Yes	****	<0.0001
Carglumic acid vs. Tris-sucrose				-9.796	-13.94 to -5.652	Yes	****	<0.0001
2 Days
1% CMC vs. Tris-Sucrose				-0.02091	-3.857 to 3.816	No	ns	>0.9999
1% CMC vs. Luc mRNA				-0.1141	-3.951 to 3.722	No	ns	>0.9999
1% CMC vs. mRNA-3927, 1mpk				-4.831	-8.667 to -0.9943	Yes	**	0.0049
1% CMC vs. Carglumic acid				-0.8349	-4.671 to 3.002	No	ns	0.9889
1% CMC vs. Tris-sucrose				-9.235	-13.38 to -5.091	Yes	****	<0.0001
Tris-Sucrose vs. Luc mRNA				-0.09318	-3.93 to 3.743	No	ns	>0.9999
Tris-Sucrose vs. mRNA-3927, 1mpk				-4.81	-8.646 to -0.9734	Yes	**	0.0052
Tris-Sucrose vs. Carglumic acid				-0.814	-4.65 to 3.022	No	ns	0.9901
Tris-Sucrose vs. Tris-sucrose				-9.214	-13.36 to -5.07	Yes	****	<0.0001
Luc mRNA vs. mRNA-3927, 1mpk				-4.717	-8.553 to -0.8802	Yes	**	0.0066
Luc mRNA vs. Carglumic acid				-0.7208	-4.557 to 3.116	No	ns	0.9944
Luc mRNA vs. Tris-sucrose				-9.121	-13.26 to -4.977	Yes	****	<0.0001
mRNA-3927, 1mpk vs. Carglumic acid				3.996	0.1594 to 7.832	Yes	*	0.0358
mRNA-3927, 1mpk vs. Tris-sucrose				-4.404	-8.548 to -0.2601	Yes	*	0.03
Carglumic acid vs. Tris-sucrose				-8.4	-12.54 to -4.256	Yes	****	<0.0001
7 Days
1% CMC vs. Tris-Sucrose				0.1509	-3.686 to 3.987	No	ns	>0.9999
1% CMC vs. Luc mRNA				-0.6532	-4.49 to 3.183	No	ns	0.9965
1% CMC vs. mRNA-3927, 1mpk				-19.09	-22.93 to -15.25	Yes	****	<0.0001
1% CMC vs. Carglumic acid				-7.946	-11.78 to -4.109	Yes	****	<0.0001
1% CMC vs. Tris-sucrose				-17.8	-21.94 to -13.65	Yes	****	<0.0001
Tris-Sucrose vs. Luc mRNA				-0.8041	-4.641 to 3.032	No	ns	0.9907
Tris-Sucrose vs. mRNA-3927, 1mpk				-19.24	-23.08 to -15.4	Yes	****	<0.0001
Tris-Sucrose vs. Carglumic acid				-8.097	-11.93 to -4.26	Yes	****	<0.0001
Tris-Sucrose vs. Tris-sucrose				-17.95	-22.09 to -13.8	Yes	****	<0.0001
Luc mRNA vs. mRNA-3927, 1mpk				-18.44	-22.27 to -14.6	Yes	****	<0.0001
Luc mRNA vs. Carglumic acid				-7.293	-11.13 to -3.456	Yes	****	<0.0001
Luc mRNA vs. Tris-sucrose				-17.14	-21.29 to -13	Yes	****	<0.0001
mRNA-3927, 1mpk vs. Carglumic acid				11.14	7.308 to 14.98	Yes	****	<0.0001
mRNA-3927, 1mpk vs. Tris-sucrose				1.293	-2.851 to 5.437	No	ns	0.9465
Carglumic acid vs. Tris-sucrose				-9.851	-14 to -5.708	Yes	****	<0.0001
[truncated: 20 more columns]

## Sheet: FigS2e
Heart 2MC						Statistical analysis results
1% CMC	Tris-Sucrose	Luc mRNA	Dual mRNAs	Carglumic acid		1way ANOVA Multiple comparisons
16.45	20.95	43.35	6.25	33.3		Tukey's multiple comparisons test	Mean Diff.	95.00% CI of diff.	Significant?	Summary	Adjusted P Value
24.7	34.35	36.6	6.25	29.75		1% CMC vs. Tris-Sucrose	-0.8755	-3.132 to 1.381	No	ns	0.8081	A-B
24.05	23.7	21.4	6.25	15.25		1% CMC vs. Luc mRNA	-0.9407	-3.15 to 1.268	No	ns	0.7499	A-C
21.4	53	36.75	15.1	19.7		1% CMC vs. mRNA-3927	2.021	-0.1881 to 4.23	No	ns	0.0881	A-D
23.05	19.25	25.85	13.6	25.1		1% CMC vs. Carglumic acid	0.1685	-2.041 to 2.378	No	ns	0.9995	A-E
22.8	30.8	41.15	26.45	30.6		Tris-Sucrose vs. Luc mRNA	-0.06523	-2.274 to 2.144	No	ns	>0.9999	B-C
41.6	28.3	18.4	6.25	15.65		Tris-Sucrose vs. mRNA-3927	2.896	0.6873 to 5.106	Yes	**	0.0045	B-D
22.35	21.35	13.8	16.35	15.25		Tris-Sucrose vs. Carglumic acid	1.044	-1.165 to 3.253	No	ns	0.6713	B-E
6.25	6.25	14	6.25	22.65		Luc mRNA vs. mRNA-3927	2.962	0.8011 to 5.122	Yes	**	0.0027	C-D
6.25	24.6	19.25	12.8	18.7		Luc mRNA vs. Carglumic acid	1.109	-1.051 to 3.27	No	ns	0.599	C-E
28.25	22.75	26.45	15.65	16.4		mRNA-3927 vs. Carglumic acid	-1.853	-4.013 to 0.3081	No	ns	0.1255	D-E
		18.15	6.25	6.25

## Sheet: FigS2f
Kidney 2MC						Statistical analysis results
1% CMC	Tris-Sucrose	Luc mRNA	Dual mRNAs	Carglumic acid		1way ANOVA Multiple comparisons
67.5	123.5	101.5	53	167		Tukey's multiple comparisons test	Mean Diff.	95.00% CI of diff.	Significant?	Summary	Adjusted P Value
86.5	168	149	43.9	171		1% CMC vs. Tris-Sucrose	-4.409	-13.2 to 4.378	No	ns	0.6197	A-B
90	97	128.5	72.5	76		1% CMC vs. Luc mRNA	-8.175	-16.78 to 0.4275	No	ns	0.07	A-C
97	120.5	126.5	80	74		1% CMC vs. mRNA-3927, 1mpk	6.326	-2.277 to 14.93	No	ns	0.2454	A-D
95.5	73	137	45.55	86		1% CMC vs. Carglumic acid	-4.792	-13.39 to 3.811	No	ns	0.521	A-E
136	91	95	71.5	148.5		Tris-Sucrose vs. Luc mRNA	-3.766	-12.37 to 4.837	No	ns	0.7304	B-C
84.5	125	101	58.5	156		Tris-Sucrose vs. mRNA-3927, 1mpk	10.73	2.132 to 19.34	Yes	**	0.0076	B-D
89	86.5	100.5	45.5	97.5		Tris-Sucrose vs. Carglumic acid	-0.3826	-8.985 to 8.22	No	ns	>0.9999	B-E
62	92	310	36.85	84		Luc mRNA vs. mRNA-3927, 1mpk	14.5	6.087 to 22.91	Yes	***	0.0001	C-D
72.5	97	101.5	46.35	83.5		Luc mRNA vs. Carglumic acid	3.383	-5.03 to 11.8	No	ns	0.787	C-E
65.5	115	78.5	57	93		mRNA-3927, 1mpk vs. Carglumic acid	-11.12	-19.53 to -2.704	Yes	**	0.0041	D-E
		93.5	41.85	83

## Sheet: FigS2g
PCC activity
1% CMC	Tris-Sucrose	Luc mRNA	Dual mRNAs	Carglumic acid	Het Tris-Sucrose
4.77	3.64	3.7	22.66	2.44	60.52
2.08	2.97	4.01	30.63	4.65	62.08
3.92	4.19	2.32	22.24	4.79	56.35
3.34	1.69	2.58	28.83	3.33	54.03
2.14	2.59	2.72	32.65	1.86	54.42
1.26	2.19	2.93	47.88	0.81	45.24
1.63	2.42	1.87	23.35	3.59	54.63
1.51	1.33	2.29	14.25	6.48	54.68
2.37	3.61	3.21	20.73	7.35	188.57
1.85	2.22	4.35	31.33	1.56
2.17	3.21	6.88	29.76	1.09
		5.79	22.27	2.07
