# Supplementary material for: Dual mRNA therapy restores metabolic function in long-term studies in mice with propionic acidemia
Source: Nat Commun. 2020 Oct 21;11:5339. doi: 10.1038/s41467-020-19156-3 (PMC7578066; doi:10.1038/s41467-020-19156-3)
Supplement: Supplementary file 5 — Source Data [file 41467_2020_19156_MOESM5_ESM.zip › Suppl Fig3.xlsx]

## Sheet: FigS3-2MC
Weeks	Tris-sucrose												Luc-mRNA												Dual mRNAs, 0.2 mg/kg												Dual mRNAs, 0.5 mg/kg												Dual mRNAs, 1 mg/kg
0	3.08	4.63	3.7	3.45	6.18	6.78	3.53	2.05	2.94	5.79	3.31		2.54	7.61	4.25	5.31	4.39	4.23	3.02	3.27	3.05	2.92	6.02		5.37	4.55	3.03	6.52	4.7	4.28	3.12	3.6	5.67	4.64	4.61		3.3	6.26	3.32	6.13	4	5.93	4.65	2.74	4.77	7.16	4.34		8.93
1	1.45	3.21	3.54	5.34	5.25	6.59	2.2	2.05	3.23	5.69	3.92		2.26	3.64	3.11	4.07	7.52	2.89	2.66	3.8	4.76	3.43	6.15		4.21	2.56	2.58	4.33	2.25	3.69	1.26	2.52	3.48	2.58	2.74		2.19	2.2	1.65	1.89	1.97	1.48	2.29	3.95	1.47	1.67	2.01		1.18
2	1.83	3.06	3.13	4.11	6.22	7.29	2.48	1.17	2.6	5.36	4.89		2.72	4.32	3.31	5.98	4.61	4.8	1.86	2.75	4.16	3.96	4.27		4.41	2.41	1.74	5.86	4.62	3.55	1.19	2.92	5.75	3.9	4.33		2.45	2.17	2.25		3.37	3.86	2.45	1.61	2.75	3.64	2.02		2.76
3	1.99	2.89	2.59	6.42	9.54	7.98	2.53	1.08	3.02	5.92	4.05		3.21	4.92	3.8	5.31	4.36	5.18	2.8	3.39	6.09	4.24	6.38		3.62	3.83	3.12	8.29	5.27	5.49	2.92	3.37	5.39	3.8	3.9		2.64	2.73	2.3		3.43	4.05	2.2	2.25	2.55	3.13	2.06		3.86
4	2.62	4.23	3.5	4.66	6.78	7.23	2.1	1.98	3.11	7.15	3.89		3.82	4.94	3.49	5.69	5.01	5.65	2.79	3.81	5.44	5.38	5.38		6.39	2.38	3.21	6.33	4.13	4.03	2.92	5.45	8.23	6.15	5.16		4.16	3.95	2.7		4.46	5.74	3.61	3.75	3.99	6	3.75		2.63
5	1.78	3.77	3.73	6.36	5.97	7.47	2.54	1.63	2.5	6.33	4.35		2.89	3.22	2.84	5.7	6.04	5.47	1.75	2.95	4.82	3.31	5.53		5.1	3.14	2.65	4.52	5.15	5.79	2.08	2.76	6.15	6.26	4.76		2.76	3.33	1.75		3.99	4.8	2.79	2.25	4.44	5	4.25		3.59
6	1.97	2.71	3.27	3.96	5.16	7.1	1.99	2.1	3.78	5.84	5.37		3.86	5.03	2.7	4.93	4.39	5.26	2.77	2.71	5.4	4.85	4.78		6.34	4.51	3.54	6.71	5.82	5.33	2.77	2.12	4.74	7.28	4.62		2	4.38	1.99		5.3	5.26	1.21	4.55	7.41	5.53	4.78		4.11
7	0.938	2.79	3.2	5.17	5.27	6.38	3.11	0.931	3.1	3.95	3.92		2.41	3.16	2.61	5.65	4.78	4.74	1.95	2.09	4.23	4.33	4.81		5.81	3.04	3.15	6.19	3.38	4.57	1.47	4.12	6.08	6.9	4.93		2.09	3.64	2.23		4.29	5.38	2.68	2.09	3.9	5.58	4.86		2.94
8	2.02	5.46	3.97	6.34	9.58	8.58	2.15	1.86	3.74	7.09	5.06		6.24	5.49	3.88	6.89	4.95	7.13	3.01	2.66	3.95	4.37	7.32		7.79	4.62	4.3	6.47	6.96	7.52	3.05	4.78	7.08	6.52	5.51		2.32	6.87	1.76		5.55	6.32	4.03	2.6	8.6	6.14	6.48		5.86
[truncated: 21 more columns]

## Sheet: FigS3-3HP
Weeks	Tris-sucrose												Luc-mRNA												Dual mRNAs, 0.2 mg/kg												Dual mRNAs, 0.5 mg/kg												Dual mRNAs, 1 mg/kg
0	45.8	54.7	82.6	80.6	95.9	89.8	12.5	36.1	65	53.1	12.5		12.5	59.8	92.3	82.4	95.2	75.8	81.4	50.2	29.4	12.5	94.8		174	41.5	35.3	117	41.3	69.4	27.1	56.8	57.6	34.8	46.2		28.9	55.6	12.5	40.1	12.5	48.1	52.2	26	35.3	63.3	43.3		122
1	12.5	49.3	12.5	107	88.1	109	12.5	39.9	44.2	70.3	12.5		12.5	88.2	67.5	79.2	103	71.5	65.7	46.6	30.9	31.4	82.9		69.1	12.5	12.5	98.6	46.5	65.3	12.5	12.5	33.8	12.5	41.3		12.5	12.5	12.5	12.5	12.5	12.5	12.5	12.5	12.5	12.5	12.5		33.5
2	50.8	40.2	77.3	109	105	101	12.5	12.5	12.5	28.6	12.5		12.5	91.1	68.1	98.7	102	102	33.5	28.5	29.3	12.5	99.4		106	25.9	36.3	104	32.9	81.9	12.5	37.8	34.3	12.5	12.5		12.5	12.5	12.5		12.5	12.5	12.5	12.5	12.5	12.5	12.5		31.2
3	31.7	37.7	52	103	120	133	12.5	12.5	25.5	46.3	12.5		12.5	77.8	50.5	78.8	96.1	103	36.2	35.5	61.9	30.6	111		54.5	12.5	12.5	143	52.6	81.8	12.5	30.9	74.6	44	63.9		12.5	12.5	12.5		25	40.4	12.5	27.2	36.9	42.2	28.3		45.1
4	42.2	45.1	60	107	114	95.3	12.5	12.5	12.5	51.4	38.4		28	82.1	42.9	108	94.9	89.1	34.1	26.5	66.8	34	114		106	12.5	12.5	126	65.9	75.1	12.5	32.4	64.1	36.9	77		28.3	12.5	12.5		37.4	43.3	12.5	25.8	48.7	50.7	30.3		31.8
5	32.9	38.6	70	103	114	109	12.5	12.5	12.5	42.6	12.5		12.5	65.8	44.2	78.4	71	55	12.5	12.5	37.7	12.5	74.6		132	28.4	27.2	114	44	66.2	12.5	12.5	46.5	12.5	35.7		12.5	28.2	12.5		32.5	34.7	12.5	28.9	12.5	32.8	12.5		47.3
6	12.5	31.3	34.4	78.6	68.9	85.6	12.5	12.5	12.5	33.8	12.5		12.5	93.4	12.5	83.6	77.6	86.8	12.5	12.5	28.2	12.5	73.7		119	25	12.5	111	65.6	79.6	12.5	12.5	12.5	34.7	12.5		12.5	12.5	12.5		30.8	39.6	12.5	25.3	50.9	37.9	38.4		47.9
7	12.5	12.5	27.6	63.6	87.1	89.2	12.5	26.9	12.5	32.3	12.5		12.5	59.2	34.4	84.8	81.6	69.9	28.9	12.5	12.5	12.5	63.6		118	12.5	26.4	103	49.6	93	12.5	30.7	42.5	12.5	40.6		12.5	29.9	12.5		12.5	38.6	26.2	12.5	36	39.8	28.1		47.1
8	44.7	54.1	58.9	92.2	144	145	12.5	31.3	42.2	72.6	37.2		29.9	99	42.4	122	133	111	39.4	36.3	70.8	40.4	120		177	35.1	32.2	151	48.5	109	12.5	42.7	64.1	46.7	58		12.5	12.5	12.5		12.5	48.4	12.5	26.2	59.8	61.6	49		98.5
[truncated: 21 more columns]

## Sheet: FigS3-C3C2
Weeks	Tris-sucrose												Luc-mRNA												Dual mRNAs, 0.2 mg/kg												Dual mRNAs, 0.5 mg/kg												Dual mRNAs, 1 mg/kg
0	1.65796	1.96159	2.6248	4.14384	4.90239	2.91503	2.20408	0.951456	3.2931	3.53012	3.16119		2.29752	1.82851	3.51393	2.84653	3.8394	3.51506	2.52443	2.69103	1.90326	1.52041	2.51018		4.75309	3.98374	2.31595	5.07909	2.45333	3.06649	2.4	3.72781	3.63497	2.98729	2.71653		1.7717	3.41625	1.08824	4.25034	3.61031	4.05523	5.07389	1.27018	1.99549	4.92913	3.21795		3.2586
1	0.997972	2.0522	1.01439	4.59514	3.09364	3.46154	1.59218	0.943925	2.49641	2.81217	1.83654		1.97767	2.94852	2.36808	3.91667	3.81786	3.8255	2.0797	2.9697	1.68254	2.5187	2.09418		1.48889	1.30709	0.968153	4.49123	3.27419	2.20755	1.74558	1.06294	2.52438	1.23741	2.83784		0.980583	0.475	0.534848	2.03481	0.965517	1.35417	0.683544	0.59009	1.08824	1.88098	0.648485		1.0396
2	1.83946	1.70532	2.50755	3.57988	3.21853	3.5514	0.809859	0.604505	1.59813	1.62222	1.04938		1.32283	2.2825	2.6242	2.89976	4.16399	4.24303	0.964602	1.84105	1.95495	1.72917	2.75032		3.62393	2.23176	1.67102	3.52477	1.92537	3.19005	1.2887	1.94167	1.64626	0.512295	0.948718		0.782609	0.695313	0.560131		1.56557	0.605166	1.00758	0.992126	0.828358	0.604255	0.858268		0.825503
3	1.00855	1.27212	1.69214	3.63276	3.67535	3.96	0.809211	0.561538	1.23016	4.01154	2.22857		1.23664	1.66917	1.14085	2.21101	3.81159	3.24324	1.08333	1.94709	3.10962	1.86607	2.48193		1.10714	1.08148	0.940741	3.59147	2.136	2.22689	0.541667	1.54783	4.60345	3.0656	2.82297		0.79085	1.02069	0.50495		2.33655	2.51639	1.54095	1.20183	1.74201	3.90773	1.97995		0.788571
4	1.10145	1.53073	1.8925	4.26061	3.55072	4.14894	0.860465	0.510145	1.58824	4.72566	3.83929		1.71806	1.95537	1.28671	2.88325	3.71866	2.79018	0.949275	1.36283	4.0106	2.2795	4.73282		2.67315	1.41667	1.12162	4.06305	3.57049	3.6859	0.942177	2.0354	4.89726	2.41845	3.61169		1.35165	1.60659	0.837815		3.90953	3.37691	1.14286	1.20423	2.94715	4.47955	1.69491		0.435897
5	1.16514	1.43137	1.61491	3.56944	4.15873	3.30519	1.01626	0.655396	1.92519	2.86445	1.67969		1.62644	1.86555	1.42857	3.02149	2.54455	1.32237	0.775806	1.21705	2.37458	1.81159	3.17585		3.18367	2.3057	1.88406	3.88499	2.7451	2.90608	0.452	1.26866	3.00487	1.76296	2.29614		1.19828	2.11465	0.841748		2.80105	3.46667	1.74713	2.34508	1.88968	3.35878	1.75893		1.51968
6	0.685185	1.1022	1.28947	3.64486	3.33853	3.32891	0.887218	0.52515	1.625	4.30723	2.44144		2.34795	2.96623	1.07273	3.9415	3.41564	3.76855	0.891892	1.17969	2.23762	1.47656	3.4466		4.23868	2.17439	1.21053	5.39102	3.41434	3.62046	1.51269	1.60185	0.818681	3.63636	1.30328		0.907407	1.80467	0.7		4.65288	3.09463	1.17639	2.53254	3.21854	4.06206	3.11198		1.60377
7	0.700826	1.11215	1.31132	3.6129	4.09165	4.02649	0.810458	0.607692	1.23022	3.20755	3.13669		1.93167	2.45198	1.7246	2.72727	3.76197	2.80723	1.03419	1.17323	2.29689	1.20988	2.8734		3.24159	1.32576	1.79617	4.36338	4.76768	4.25807	0.889423	2.42553	3.41379	3.0303	2.79343		1.08621	1.81013	0.782759		3.08612	2.61446	2.39583	1.56035	2.58621	3.5514	2.17797		1.61345
8	0.921053	1.54386	0.932099	2.35766	3.02239	3.79208	0.944099	0.7	2.15888	4.01093	3.81622		1.40833	2.44963	1.13072	3.73333	3.80189	2.92035	0.950549	1.66379	3.392	2.52147	4.33492		2.87129	2.24771	1.24561	4.01919	1.48052	2.77876	0.752525	2.07143	2.88095	3.08475	2.30894		0.736527	1.40828	0.470356		1.89506	2.99083	1.19255	1.19075	2.60769	3.33654	3.04717		1.60714
[truncated: 33 more columns]

## Sheet: FigS3-C3
Weeks	Tris-sucrose												Luc-mRNA												Dual mRNAs, 0.2 mg/kg												Dual mRNAs, 0.5 mg/kg												Dual mRNAs, 1 mg/kg
0	12.7	14.3	16.3	24.2	22.6	22.3	16.2	7.84	19.1	29.3	20.2		13.9	17.7	22.7	23	30.6	24.5	15.5	16.2	18.1	14.9	18.5		23.1	19.6	15.1	28.9	18.4	22.6	13.8	18.9	23.7	28.2	20.7		14.9	20.6	11.1	30.9	25.2	27.9	20.6	11.8	17.7	31.3	25.1		21.8
1	9.84	17.3	14.1	22.7	18.5	22.5	11.4	10.1	17.4	26.8	19.1		12.4	18.9	18.4	18.8	21.8	17.1	16.7	19.6	21.2	20.2	16.9		20.1	16.6	15.2	25.6	20.3	23.4	7.89	15.2	23.3	17.2	23.1		10.1	8.93	7.06	15.2	11.2	13	10.8	13.1	11.1	17.7	10.7		10.5
2	11	12.5	16.6	24.2	27.1	22.8	11.5	6.71	17.1	21.9	17		16.8	22.3	20.6	24.3	25.9	21.3	10.9	18.3	21.7	16.6	21.7		21.2	15.6	12.8	31.3	25.8	28.2	9.24	23.3	24.2	12.5	14.8		10.8	8.9	8.57		19.1	16.4	13.3	12.6	11.1	14.2	10.9		12.3
3	11.8	11.5	15.5	27.5	24	29.7	12.3	8.03	15.5	27.8	23.4		16.2	22.2	16.2	24.1	26.3	21.6	14.3	18.4	27.8	20.9	20.6		15.5	14.6	12.7	32	26.7	26.5	7.8	17.8	26.7	22.9	23.6		12.1	14.8	10.2		21.8	30.7	14.3	13.1	15.8	28.8	15.8		13.8
4	15.2	13.7	16.9	29.1	19.6	27.3	11.1	7.04	16.2	26.7	21.5		15.6	18.4	18.4	28.4	26.7	25	13.1	15.4	22.7	19.9	24.8		22	15.3	16.6	23.2	27.1	23	8.31	23	28.6	21.5	17.3		12.3	15.6	9.97		24.2	31	14.4	17.1	29	24.1	20		10.2
5	12.7	14.6	15.6	25.7	26.2	27.4	12.5	9.11	17.5	22.4	21.5		15.5	22.2	18	23.9	25.7	20.1	9.62	15.7	21.3	17.5	24.2		23.4	17.8	15.6	27.7	22.4	26.3	7.91	17	24.7	23.8	21.4		13.9	16.6	8.67		21.4	23.4	15.2	19.3	18.5	26.4	19.7		19.3
6	11.1	11	19.6	23.4	21.4	25.1	11.8	8.77	16.9	28.6	27.1		16.6	20.2	17.7	28.3	24.9	25.4	13.2	15.1	22.6	18.9	21.3		20.6	19.7	11.5	32.4	28.1	26.9	14.9	17.3	14.9	28	15.9		9.8	17	8.68		31.5	24.2	8.87	21.4	24.3	28.8	23.9		15.3
7	8.48	11.9	13.9	22.4	25	30.4	12.4	7.11	17.1	22.1	21.8		14.7	21.7	12.9	26.1	27.5	23.3	12.1	14.9	22.9	19.6	20.2		21.2	17.5	17.8	30.5	23.6	26.4	9.25	17.1	19.8	25	23.8		12.6	14.3	9.08		25.8	21.7	18.4	18.1	24	26.6	25.7		19.2
8	14	17.6	15.1	32.3	40.5	38.3	15.2	11.2	23.1	36.7	35.3		16.9	23.1	17.3	39.2	40.3	33	17.3	19.3	42.4	41.1	36.5		29	24.5	21.3	37.7	22.8	31.4	14.9	23.2	36.3	36.4	28.4		12.3	23.8	11.9		30.7	32.6	19.2	20.6	33.9	34.7	32.3		22.5
[truncated: 33 more columns]

## Sheet: FigS3-C2
Weeks	Tris-sucrose												Luc-mRNA												Dual mRNAs, 0.2 mg/kg												Dual mRNAs, 0.5 mg/kg												Dual mRNAs, 1 mg/kg
0	7.66	7.29	6.21	5.84	4.61	7.65	7.35	8.24	5.8	8.3	6.39		6.05	9.68	6.46	8.08	7.97	6.97	6.14	6.02	9.51	9.8	7.37		4.86	4.92	6.52	5.69	7.5	7.37	5.75	5.07	6.52	9.44	7.62		8.41	6.03	10.2	7.27	6.98	6.88	4.06	9.29	8.87	6.35	7.8		6.69
1	9.86	8.43	13.9	4.94	5.98	6.5	7.16	10.7	6.97	9.53	10.4		6.27	6.41	7.77	4.8	5.71	4.47	8.03	6.6	12.6	8.02	8.07		13.5	12.7	15.7	5.7	6.2	10.6	4.52	14.3	9.23	13.9	8.14		10.3	18.8	13.2	7.47	11.6	9.6	15.8	22.2	10.2	9.41	16.5		10.1
2	5.98	7.33	6.62	6.76	8.42	6.42	14.2	11.1	10.7	13.5	16.2		12.7	9.77	7.85	8.38	6.22	5.02	11.3	9.94	11.1	9.6	7.89		5.85	6.99	7.66	8.88	13.4	8.84	7.17	12	14.7	24.4	15.6		13.8	12.8	15.3		12.2	27.1	13.2	12.7	13.4	23.5	12.7		14.9
3	11.7	9.04	9.16	7.57	6.53	7.5	15.2	14.3	12.6	6.93	10.5		13.1	13.3	14.2	10.9	6.9	6.66	13.2	9.45	8.94	11.2	8.3		14	13.5	13.5	8.91	12.5	11.9	14.4	11.5	5.8	7.47	8.36		15.3	14.5	20.2		9.33	12.2	9.28	10.9	9.07	7.37	7.98		17.5
4	13.8	8.95	8.93	6.83	5.52	6.58	12.9	13.8	10.2	5.65	5.6		9.08	9.41	14.3	9.85	7.18	8.96	13.8	11.3	5.66	8.73	5.24		8.23	10.8	14.8	5.71	7.59	6.24	8.82	11.3	5.84	8.89	4.79		9.1	9.71	11.9		6.19	9.18	12.6	14.2	9.84	5.38	11.8		23.4
5	10.9	10.2	9.66	7.2	6.3	8.29	12.3	13.9	9.09	7.82	12.8		9.53	11.9	12.6	7.91	10.1	15.2	12.4	12.9	8.97	9.66	7.62		7.35	7.72	8.28	7.13	8.16	9.05	17.5	13.4	8.22	13.5	9.32		11.6	7.85	10.3		7.64	6.75	8.7	8.23	9.79	7.86	11.2		12.7
6	16.2	9.98	15.2	6.42	6.41	7.54	13.3	16.7	10.4	6.64	11.1		7.07	6.81	16.5	7.18	7.29	6.74	14.8	12.8	10.1	12.8	6.18		4.86	9.06	9.5	6.01	8.23	7.43	9.85	10.8	18.2	7.7	12.2		10.8	9.42	12.4		6.77	7.82	7.54	8.45	7.55	7.09	7.68		9.54
7	12.1	10.7	10.6	6.2	6.11	7.55	15.3	11.7	13.9	6.89	6.95		7.61	8.85	7.48	9.57	7.31	8.3	11.7	12.7	9.97	16.2	7.03		6.54	13.2	9.91	6.99	4.95	6.2	10.4	7.05	5.8	8.25	8.52		11.6	7.9	11.6		8.36	8.3	7.68	11.6	9.28	7.49	11.8		11.9
8	15.2	11.4	16.2	13.7	13.4	10.1	16.1	16	10.7	9.15	9.25		12	9.43	15.3	10.5	10.6	11.3	18.2	11.6	12.5	16.3	8.42		10.1	10.9	17.1	9.38	15.4	11.3	19.8	11.2	12.6	11.8	12.3		16.7	16.9	25.3		16.2	10.9	16.1	17.3	13	10.4	10.6		14
[truncated: 33 more columns]
