# Supplementary material for: Dual mRNA therapy restores metabolic function in long-term studies in mice with propionic acidemia
Source: Nat Commun. 2020 Oct 21;11:5339. doi: 10.1038/s41467-020-19156-3 (PMC7578066; doi:10.1038/s41467-020-19156-3)
Supplement: Supplementary file 5 — Source Data [file 41467_2020_19156_MOESM5_ESM.zip › Suppl Fig4.xlsx]

## Sheet: FigS4a
hPCCA and hPCCB protein levels:
Day 2
	Tris-Sucrose												Luc mRNA, 2 mg/kg												Dual mRNAs, 0.5 mg/kg												Dual mRNAs, 2 mg/kg
hPCCA	0.692432	0.562499	0.005122	0	0.087696	0							0.224915	0.337848	0	0	0.003907	0							0.766506	1.2656	0.866081	1.26438	1.43196	0.926797	0.826008	0.980228	0.448352	0.777435	0.13384	0.169056	1.33967	8.94137	2.99116	3.26559	2.52607	1.87883	3.03852	1.95533	2.46171	4.51271	5.0798	4.3342
hPCCB	0.005309	0	0	0	0	0							0	0	0	0	0	0							0.877496	1.40507	0.779778	1.31619	1.02303	0.617607	0.907643	2.40356	0.248045	0.58798	0.016224	0.175276	3.31629	7.5374	2.74973	2.86928	1.45341	0.948705	2.85733	3.27523	4.92916	4.07517	4.10843	2.27102
Day 86
	Tris-Sucrose												Luc mRNA, 2 mg/kg												Dual mRNAs, 0.5 mg/kg												Dual mRNAs, 2 mg/kg
hPCCA	0	0.105911	0.173913	0.258916	0.901296	0							0	0	0	0	0								0.813865	2.04884	0.725219	0.71429	1.5036	0.97537	2.741	1.27531	0.425279	0.094982	0.646287		2.94866	2.44957	3.63718	19.8205	11.2097	7.74404	3.64689	8.60136	11.778	6.03062	4.43499	7.69182
hPCCB	0	0	0.020902	0	0	0.000631							0	0.010507	0.013626	0.0188234	0.010507								0.886852	1.67016	0.638918	0.58798	1.114	0.624364	2.50492	1.16649	0.438804	-0.01652	0.324972		2.31988	2.14263	3.26483	16.6122	10.4336	7.53637	4.36208	10.4003	11.6831	6.34452	3.87713	6.91159
Statistical analysis results
2way ANOVA Multiple comparisons
Within each row, compare columns (simple effects within rows)
Day 2
Dunnett's multiple comparisons test				Mean Diff.	95.00% CI of diff.	Significant?	Summary	Adjusted P Value
PCCA
Tris-Sucrose vs. Luc mRNA, 2 mg/kg				0.1302	-1.477 to 1.737	No	ns	0.9947
Tris-Sucrose vs. mRNA-3927, 0.5 mg/kg				-0.5967	-1.988 to 0.7948	No	ns	0.605
Tris-Sucrose vs. mRNA-3927, 2 mg/kg				-3.302	-4.694 to -1.911	Yes	****	0.0001
PCCB
Tris-Sucrose vs. Luc mRNA, 2 mg/kg				0.0008848	-1.606 to 1.608	No	ns	0.9999
Tris-Sucrose vs. mRNA-3927, 0.5 mg/kg				-0.8623	-2.254 to 0.5293	No	ns	0.3184
Tris-Sucrose vs. mRNA-3927, 2 mg/kg				-3.365	-4.757 to -1.974	Yes	****	0.0001
Day 86
Dunnett's multiple comparisons test				Mean Diff.	95.00% CI of diff.	Significant?	Summary	Adjusted P Value
PCCA
Tris-Sucrose vs. Luc mRNA, 2 mg/kg				0.24	-3.859 to 4.339	No	ns	0.9997
Tris-Sucrose vs. mRNA-3927, 0.5 mg/kg				-0.8476	-4.283 to 2.588	No	ns	0.9276
Tris-Sucrose vs. mRNA-3927, 2 mg/kg				-7.259	-10.64 to -3.875	Yes	****	0.0001
PCCB
Tris-Sucrose vs. Luc mRNA, 2 mg/kg				-0.007104	-4.106 to 4.092	No	ns	0.9999
Tris-Sucrose vs. mRNA-3927, 0.5 mg/kg				-0.9001	-4.336 to 2.535	No	ns	0.9122
Tris-Sucrose vs. mRNA-3927, 2 mg/kg				-7.154	-10.54 to -3.769	Yes	****	0.0001

## Sheet: FigS4b
Plasma C3
Weeks	Tris-Sucrose																								Dual mRNAs, 0.5 mg/kg																								Dual mRNAs, 2 mg/kg
0	13.5	20.9	23.6	20.6	21.2	18.2	20.1	16	9.96	24.4	28.4	22.5	17	20.9	20.3	20.2	21.5	28.1	15.6	12.5	18.6	26.6	23.2	23.7	12.9	18.7	16.4	25.6	25.6	23.7	21.7	19.6	17.4	25.7	32.2	29	16.9	14.4	12.5	40.9	30.7	24.3	12.5	9.11	11	32.6	28.4	27.6	11.6
0.285714													19.4	25.8	40.9	26.1	30.9	32.9	26.3	18.8	25.5	48	44	41													11.8	8.95	7.21	16.8	18.1	17.6	9.58	7.27	12.1	12.6	29.4	18.4
1	12	19	15.2	22.2	21	22	19.2	16.5	9.5	31	26.1	21.3													6.76	7.39	10.2	15.1	11.5	14.8	12.1	11.6	8.42	15.3	18.8	18													7.58
2	13.5	16.9	13.5	25.3	19.4	22.4	18.3	17.5	11	24.8	22	26.5													7.64	9.73	11.6	29.4	15.5	19.9	12.6	9.81	8.46	19.4	26.7	16.9													6.27
3	11.5	15.1	13.8	22.7	18.1	18.2	22.7	20.5	9.28	24.3	27.3	15.5													8.97	14.4	11.4	22.3	22.4	21.5	15.6	10.2	11	17.5	27.7	22.7													6.3
4	8.38	13.5	12.7	22	22.7	12.8	22.3	15.5	10.6	24.7	27.4	17.5													7.22	10.4	7.4	12.7	10.6	10.6	12.6	8.93	8.15	12.1	19.6	19.1													6.15
5	9.26	14.2	13.7	23.9	21.4	25.7	18.5	18.3	9.56	24.6	21.1	20.6													8.24	11.9	10.9	20.9	23.6	14.9	11.1	12.9		16.5	29.4	22.3													6.42
6	9.6	12.9	11.8	18.5	22.2	21.6	23	11.2	16	22.5	25.8	21.4													7.78	10.5	9.38	24	22.1	19.8	15.3	17.4		23.4	22.8	28.4													4.93
7	7.42	15.7	12	19.9	25.2	22.5	17.8	18.2	9.1	22.9	24.8	26.9													6	10.5	10	16.3	11.3	11.4	11.6	9.25		11	16.6	17													4.84
8	9.49	10.9	15.6	14	20.1	18.7	25.4	16.2	7.79	23.7	25.3	28.6													9.46	10.7	12.3	26.1	26.5	21	11.4	15.1		27.6	30.3	29.6													6.32
9	9.22	14.5	10.7	23.7	23.7	25.3	21.2	19.3	10.7	28.3	33.3	28													6.66	9.35	10	26.1	20.4	18.9	11.3	12.1		19.1	23.3	25.5													7.06
10	11.3	23	14.9	28.4	25.2	23.7	18.8	16.5	9.15	19.3	33.2	21.6													6.45	8.97	9.35	16.7	11.9	13.4	11.3	13.3		14.8	23.1	17.4													6.53
11	7.28	11.3	10.7	25.2	19.8	20.3	20.8	20.8	9.18	18.4	22.7	22.1													6.26	9.17	12.4	23.9	20.8	18.4	9.3	8.72		16.9	29.1	27.5													7.86
12	7.81	14.5	14	25.4	33.1	21.4	16.8	15.2	10.2	22.7	27.5	25.8													6.23	10.8	11.9	24.9	18.6	22.2	12.6	11.8		30.5	23.5	28													6
12.3	9.97	22.7	16.7	27.4	29	30.9	22.7	22.4	12.3	36.4	35.8	36.1													6.36	7.25	11.7	10.5	10.7	8.53	8.65	5.85		14.8	18	14.7													4.03
[truncated: 71 more columns]

## Sheet: FigS4c
Plasma C2
Weeks	Tris-Sucrose																								Dual mRNAs, 0.5 mg/kg																								Dual mRNAs, 2 mg/kg
0	11.8	6.68	9.48	8.18	6.62	4.88	5.02	5.58	7.78	7.81	5.17	5.94	7.8	6.38	5.77	6.08	5.4	7.72	4.14	7.24	4.86	5.62	5.91	5.68	11.7	6.97	5.92	6.7	6.91	8.95	7.68	6.41	10.7	9.06	7.42	11.5	6.01	8.68	9.32	8.22	7.17	5.29	7.52	11.2	12.9	5.78	4.95	4.7	10.2
0.285714													19.3	9.21	15.4	12.6	11.1	13	7.13	11.7	7.94	11.9	7.14	10.8													20.7	20	23.8	51.8	32.6	20.4	24.9	32.3	29.2	36.1	15.9	17
1	10.1	7.34	7.03	4.51	3.3	4.5	6.88	6.32	11.8	6.48	6.05	5.31													12.9	12.5	10.8	10.8	10.2	15	10.1	8.39	9.37	11.4	13.8	9.69													17.4
2	11.3	8.04	11.9	7.89	5.69	6.93	6	7.54	11.5	6.52	6.16	7.41													10.9	10	10.8	7.89	11.3	8.26	8.12	15.2	12	6	8.7	10.7													12.4
3	15.6	6.9	9.57	7.31	5.6	7.17	11.4	9.14	12.5	5.17	14.3	6.35													8.3	10.4	11.5	7.89	8.11	9.23	9.55	8.61	16.5	14.6	6.89	6.3													10.8
4	17.1	10.5	9.87	13.3	5.52	19.2	7.64	5.34	10.6	4.56	8.62	3.84													16.7	20	13.1	14.1	20.6	25.5	13.3	12.5	18.2	16.7	19.4	10.6													19.4
5	8.63	7.13	8.49	6.49	7.29	10.3	5.3	5.66	10.3	5.68	4.11	5.14													13.1	12.1	11.7	6.5	7.8	19.5	12.6	7.87		10.5	7.05	10.5													10.9
6	12.5	5.91	7.81	3.63	7.26	6.12	7.06	10.9	4.75	3.9	12.1	3.73													16	9.01	11.8	6.58	5.4	9.34	8.78	11.7		5.78	5.78	6													11.6
7	12.4	8.17	12.7	7.99	8.46	18.1	5.81	5.61	12.1	5	4.73	6.33													17.6	18.9	16.3	8.14	13.8	13.1	14.1	13.6		11	17.6	15.4													16.5
8	10.5	6.45	7.15	3.52	5.27	6.12	6.27	8	11.1	5.05	8.05	7.98													16.1	9.51	17.3	7.96	6.85	7.01	8.27	9.24		6.42	7.19	5.66													11.5
9	13.3	9.03	8.22	5.6	5	8.83	6.92	6.13	10.5	7.71	10.8	10.3													16.2	11	9.8	6.15	6.72	16.6	8.13	6.34		10.3	7.67	7.71													15.5
10	9.9	10.9	13.9	8.5	6.74	8.59	7.84	8.54	11.6	4.46	8.74	5.63													14	12.9	17.2	10.4	13	11.6	12.5	10.1		6.47	6.14	9.26													14.6
11	9.15	6.9	9.97	5.71	6.24	9.21	7.81	9.11	28.6	5.93	5.96	7.66													13.1	9.42	12.8	8.75	9.98	10.1	9.04	9.84		15.6	7.2	7.83													21.3
12	7.14	5.26	11.4	7.69	13.2	6.88	5.8	10.9	8.84	5.3	6.51	6.77													10.2	13.3	15.1	5.9	5.69	8.27	11	10.1		5.5	6.81	6.93													14.7
12.3	17.9	13.3	15.3	12.4	9.59	15.3	7.02	14	22.5	8.7	10.1	10.8													32.9	31	35	23.2	22.7	23.2	24.7	27.1		20.8	36.4	30.9													21
[truncated: 71 more columns]

## Sheet: FigS4d
Body weight gain
	Tris-Sucrose												Luc mRNA, 2 mg/kg												Dual mRNAs, 0.5 mg/kg												Dual mRNAs, 2 mg/kg												Het Tris-Sucrose
Day 2	-1	0.1	-1.6	0	-0.4	-0.9	-0.3	0	0	0.5	-0.8	0.5	0.6	2.6	1.8	-0.6	-0.4	-0.6	0.6	0	0.5	0.1	-0.1	0.9	1.3	0	0.7	0.5	2	1.2	0.1	0.3	0.3	-0.1	-1.7	0.4	-0.4	2.3	-4	8.8	0.5	0.9	2.7	-0.5	1	0	2	0.1	-0.3
Day 86	1.7	-1	-1.1	2.2	2.4	1.5	1.5	2.5	1.8	-0.3	0	0.7	1.9		2.4	0.2	3.3	2.3	-1	0.7	-2.9	-2	-0.7	-1	2.5	1.2	1.2	0.4	0.4	1.1	1.8	0.8		2.8	-0.1	2.8	0.3	3.3	0.7	0.6	-0.8	0.2	0.6	2.3	2.5	0.2	-0.3	1.9	0.8
Statistical analysis results
2way ANOVA Multiple comparison
Within each row, compare columns (simple effects within rows)
Tukey's multiple comparisons test					Mean Diff.	95.00% CI of diff.	Significant?	Summary	Adjusted P Value
Day 2
Tris-Sucrose vs. Luc mRNA, 2 mg/kg					-0.775	-2.529 to 0.9791	No	ns	0.7366
Tris-Sucrose vs. mRNA-3927, 0.5 mg/kg					-0.7417	-2.496 to 1.012	No	ns	0.7669
Tris-Sucrose vs. mRNA-3927, 2 mg/kg					-1.442	-3.196 to 0.3125	No	ns	0.1594
Tris-Sucrose vs. Tris-Sucrose					-0.3	-2.054 to 1.454	No	ns	0.9895
Luc mRNA, 2 mg/kg vs. mRNA-3927, 0.5 mg/kg					0.03333	-1.721 to 1.787	No	ns	>0.9999
Luc mRNA, 2 mg/kg vs. mRNA-3927, 2 mg/kg					-0.6667	-2.421 to 1.087	No	ns	0.8294
Luc mRNA, 2 mg/kg vs. Tris-Sucrose					0.475	-1.279 to 2.229	No	ns	0.9438
mRNA-3927, 0.5 mg/kg vs. mRNA-3927, 2 mg/kg					-0.7	-2.454 to 1.054	No	ns	0.8026
mRNA-3927, 0.5 mg/kg vs. Tris-Sucrose					0.4417	-1.312 to 2.196	No	ns	0.9565
mRNA-3927, 2 mg/kg vs. Tris-Sucrose					1.142	-0.6125 to 2.896	No	ns	0.3759
Day 86
Tris-Sucrose vs. Luc mRNA, 2 mg/kg					0.7008	-1.053 to 2.455	No	ns	0.802
Tris-Sucrose vs. mRNA-3927, 0.5 mg/kg					-0.3629	-2.117 to 1.391	No	ns	0.9786
Tris-Sucrose vs. mRNA-3927, 2 mg/kg					0.03333	-1.721 to 1.787	No	ns	>0.9999
Tris-Sucrose vs. Tris-Sucrose					-1.658	-3.412 to 0.09579	No	ns	0.0733
Luc mRNA, 2 mg/kg vs. mRNA-3927, 0.5 mg/kg					-1.064	-2.818 to 0.6905	No	ns	0.4494
Luc mRNA, 2 mg/kg vs. mRNA-3927, 2 mg/kg					-0.6674	-2.422 to 1.087	No	ns	0.8288
Luc mRNA, 2 mg/kg vs. Tris-Sucrose					-2.359	-4.113 to -0.605	Yes	**	0.0028
mRNA-3927, 0.5 mg/kg vs. mRNA-3927, 2 mg/kg					0.3962	-1.358 to 2.15	No	ns	0.9705
mRNA-3927, 0.5 mg/kg vs. Tris-Sucrose					-1.295	-3.05 to 0.4587	No	ns	0.2503
mRNA-3927, 2 mg/kg vs. Tris-Sucrose					-1.692	-3.446 to 0.06245	No	ns	0.0643
[truncated: 11 more columns]

## Sheet: FigS4e
Anti-PEG IgM
	Tris-sucrose												Luc mRNA, 2 mg/kg												Dual mRNAs, 0.5 mg/kg												Dual mRNAs, 2 mg/kg												Het Tris-sucrose
Day 0 (Pre-dose)	78.25	78.25	222.48	78.25	78.25	157.25	78.25	78.25	78.25	78.25	250.36	276.96	232.04	78.25	226.88	78.25	78.25	78.25	78.25	225.87	78.25	78.25	78.25	78.25	78.25	78.25	233.87	78.25	78.25	78.25	78.25	78.25	78.25	176	233.27	78.25	241.89	206.06	211.06	244.35	161.48	190.03	78.25	188.77	306.97	161.48	78.25	175.15	435.28
Day 86	78.25	78.25	78.25	78.25	78.25	78.25	78.25	78.25	78.25	78.25	78.25	78.25	78.25	78.25	261.57	78.25	158.7	78.25	78.25	78.25	78.25	78.25	78.25	215.16	78.25	78.25	78.25	407.43	78.25	78.25	78.25	78.25	78.25	78.25	78.25	163.01	78.25	185.07	78.25	206.47	157.89	78.25	78.25	261.57	78.25	254.17	78.25	78.25	78.25
[truncated: 11 more columns]
