# Supplementary material for: Dual mRNA therapy restores metabolic function in long-term studies in mice with propionic acidemia
Source: Nat Commun. 2020 Oct 21;11:5339. doi: 10.1038/s41467-020-19156-3 (PMC7578066; doi:10.1038/s41467-020-19156-3)
Supplement: Supplementary file 5 — Source Data [file 41467_2020_19156_MOESM5_ESM.zip › Suppl Fig5.xlsx]

## Sheet: FigS5a-2MC
Time (weeks)	Luc, 1 mg/kg						Dual mRNAs, 1 mg/kg						Dual mRNAs, 0.5 mg/kg
-0.43	8.3	13.6	6.55	4.35	7.02	7.21	5.45	4.56	5.54	4.9	8.3	5.5	4.54	4.53	6.89	3.01	2.4	3.18
0.04	4.42	8.81	4.74	4.07	5.86	4.86	2.95	2.3	1.72	1.81	2.04	1.57	1.91	2.09	2.51	2.55	2	1.65
0.29	5.56	8.03	6.92	7.19	6.34	6.96	2.54	2.17	1.98	1.87	3.21	1.8	1.56	2.88	2.79	1.81	1.96	2.26
1	4.06	8.69	7.03	4.94	6.06	5.87	2.82	2.2	2.38	2.33	2.64	1.87	2.34	3.5	2.58	1.95	2.02	2.68
1.43	5.38	5.99	5.37	5.19	4.81	7.87	2.18	1.85	1.68	1.91	1.82	1.67	2.27	1.99	2.08	1.41	2.17	2.15
2	6.22	3.57	8.17	6	8.18	7.76	3.04	2.69	1.74	2.55	3.33	1.77	2.81	2.08	2.49	2.15	2.28	2.41
3	7.32	3.16	8.08	6.55	6.22	7.09	2.68	1.75	1.89	2.53	2.73	1.81	2.84	3.11	3.15	2.75	3.14	2.98
4	7.63	7.5	8.17	6.83	7.45	8.68	3.58	2.41	2.36	2.96	4.47	2.9	3.88	4.29	4.63	3.4	3.53	3.03
5	4.47	10.1	7.46	5.01	7.24	5.69	3.96	2.25	2.98	3.58	4.08	2.68	5.33	4.44	4.27	4.03	3.66	3.95
6	8.03	9.65	8.27	5.51	8.99	7.17	5.07	3.45	3.85	3.95	6.25	3.65	5.84	4.67	5.02	7.13	4.82	4.31
7	6.23	7.37	8.56	6.31	7.28	7.48	5.25	4.74	4.85	4.29	5.9	4.52	6.45	4.02	6.41	5.54	4.01	3.12
8	8.55	9.37	11.5	6.64	9.3	8.93	2.78	2.05	2.55	3.21	3.31	2.71	2.05	2.47	3.85	2.08	2.42	2.39
9	6.24	5.75	7	6.12	9.86	10.5	2.71	2.85	2.37	2.61	3.21	2.07	2.29	4.12	2.09	2.71	2.85	2.72
10	6.53	11.9	8.16	5.53	7.86	9.52	2.86	3.06	2.97	3.03	4.02	3.1	2.49	3.89	3.08	3.34	3.48	3.76
11	7.57	9.73	8.89	6.49	5.75	8.25	2.91	3.19	2.52	2.91	5.13	2.46	5.27	4.84	6.34	5.15	4.49	4.99
12				8.23	9.19	8.65	2.5	1.99	1.55	2.95	3.08	4.05	3.75	5.54	3.71	3.1	3.6	3.64
13.29				6.78	9.14	6.67	3.07	2.59	2.52	2.42	4.74	2.62	2.77	4.99	2.4	2.29	5.15	4.25
14.29				6.87	8.48	6.77	4.08	3.35	2.39	2.67	3.92	2.83	3.69	5.75	5.38	4.07	5.26	3.58
15.29				4.82	6.06	7.37	3.65	3.95	2.78	3.31	6.37	3.3	4.71	5.88	5.66	4.89	3.47	5
16.86	4.57	5.77	4.52	4.16	9.14	7.53	3.45	2.93	2.39	3.27	2.98	3.08	3.06	2.38	3.06	2.84	3.78	4.03
17.86	4.94	7.63	6.22	5.82	7.51	6.47	4.19	2.17	2.95	4.33	4.73	2.51	2.69	3.73	3.41	3.07	3.6	2.97
19.14	6.67	11.4	8.17	6.26	6.22	6.68	2.52	3.85	2.9	2.47	5.4	2.41	3.65	3.36	4.9	2.41	2.42	3.16
19.86	8.33	9.12	7.17	8.18	6.86	6.94	3.51	3.93	3.41	3.18	6.84	3.37	3.75	5.01	5.38	4.57	3.84	3.98
20.86	7.44	8.79	7.7	6.86	7.94	5.52	2.84	1.74	1.56	2.09	2.9	2.68	1.78	2.95	2.02	2.66	1.77	2.29
21.86	5.35	8.39	6	4.4	6.04	5.82	3.45	1.99	2.06	2.5	3.82	1.74	2.21	3.38	2.9	3.32	2.17	3.35
22.86	7.41	11	9.35	7.71	5.97	5.66	2.71	2.42	1.9	2.34	5.79	2.64	2.3	3.64	3.78	3.61	3.39	3.4
23.86	6.33	7.45	10.3	5.5	6.32	7.61	3.96	4.19	3.24	3.09	5.9	3.76	4.44	4.5	5.61	5.29	3.85	5.53
24.14	4.4	4.78	5.51	6.45	5.17	7.09	3.04	2.91	2.53	2.89	3.67	2.11	3.82	3.37	2.64	4.02	2.34	3.23

## Sheet: FigS5a-3HP
Time (weeks)	Luc, 1 mg/kg						Dual mRNAs, 1 mg/kg						Dual mRNAs, 0.5 mg/kg
-0.43	98.6	93.8	59.2		55.9	103	51.7	32.7	37.3	36.9	44.5	42.7	83.5	55.3	115	30.2
0.04	62.4	73.5	43.7	64.6	68.6		12.5	12.5	12.5	12.5	12.5	12.5	44.2	12.5	30.3	12.5		12.5
0.29	63.8	89.2	53.7	80.2	86.5		12.5		12.5		12.5	12.5	27.7	12.5	12.5	12.5	12.5
1	67.4	123	46.1	73.1	87.7	85.1	12.5	12.5	12.5	12.5	12.5	12.5	26.3	12.5	29.4	12.5	12.5	12.5
1.43	88.6	82.2	52.6	74.9	57.3	81.4	12.5	12.5	12.5	12.5	12.5	12.5	12.5	12.5	12.5		12.5	12.5
2	69.9	90.6	42.3	79.3	74.9	97.3	12.5	12.5	12.5	12.5	12.5	12.5	38.5	12.5	12.5	12.5	12.5	12.5
3	98.1	53.1	51	104	74.8	109	12.5	12.5	12.5	12.5	12.5	12.5	53.2	12.5	32	12.5	12.5	12.5
4	104	91.2	62.8	125	79.7	112	12.5	12.5	12.5	12.5	12.5	12.5	40.2	12.5	30.8		12.5
5	70	101	71.2	53.7	68.2	112	12.5	12.5	12.5	12.5	12.5	28.5	67.1	12.5	50.9	12.5	12.5	12.5
6			62.8	51.8				28.1			44.1				63.7	12.5	34.7
7	72.9	92.6	53.4	85	82.4	111	12.5	31.5	12.5	12.5	50.9	49.1	75.2	12.5	62.8	12.5	12.5	12.5
8	79.9	81.2	62.7	74.4	102	91.5	12.5	12.5	12.5	12.5	12.5	12.5	28.8	12.5	12.5	12.5	12.5	12.5
9	60.9	93.9	42.5	78.6	72	92.4	12.5	12.5	12.5	12.5	12.5	26.2	12.5	12.5	12.5	12.5	12.5	12.5
10	90.5	112	63.1	74.5	85.7	95.9	12.5	12.5	12.5	12.5	12.5	12.5	43.1	12.5	36.2	12.5	12.5	12.5
11	87	97.2	52.9	63.5	86.1	113	12.5	12.5	12.5	12.5	29.2	33.1	70.9	38	55.2	12.5	12.5	12.5
12				98.3	110	113	12.5	12.5	12.5	12.5	27.8	25.3	35.2	12.5	34.6	12.5	12.5	12.5
13.29				59.1	96.9	101	12.5	12.5	12.5	12.5	31.3	25.1	33.5	12.5	30.4	12.5	12.5	12.5
14.29				82.2	83.1	91.1	12.5	29.8	12.5	12.5	45.6	29.6	39.1	38.2	38.8	12.5	12.5	12.5
15.29				82.3	85.4	86.9	12.5	32.9	12.5	12.5	42.5	37	31.6	28.8	61	12.5	12.5	12.5
16.86	66.7	66	36.8	81.4	81.6	108	12.5	12.5	12.5	12.5	12.5	12.5	12.5	12.5	25.3	12.5	12.5	12.5
17.86	76.2	64.6	49.4	78.1	84.9	120	12.5	12.5	12.5	12.5	26.5	12.5	40.3	12.5	30.8	12.5	12.5	12.5
19.14	81.1	63.2	64.5	93.5	76.2	112	12.5	12.5	12.5	12.5	44.6	12.5	33.9	12.5	51.4	12.5	12.5	12.5
19.86	83.5	61.4	62.5	88	109	68.9	12.5	12.5	12.5	12.5	62.9	12.5	31.4	32.3	70.5	12.5	12.5	12.5
20.86	79.6	55	63.5	81.6	100	94	12.5	26.2	12.5	12.5	12.5	12.5	31.6	12.5	27.1	12.5	12.5	12.5
21.86	87.3	107	69.6	78.2	75.1	109	12.5	12.5	12.5	12.5	12.5	12.5	26.7	12.5	28.3	12.5	12.5	12.5
22.86	88.3	94.7	64.7	92.4	67.3	96.3	12.5	25.4	12.5	12.5	38.9	27.1	51.6	29.7	29	29.4	12.5	12.5
23.86	98.1	78.3	84.3	106	65.3	97.7	29.9	31.6	12.5	12.5	75.5	40.5	84.3	12.5	45.5	37	12.5	12.5
24.14	97.7	83.1	80.3	103	84.8	95.4	12.5	12.5	12.5	12.5	12.5	12.5	12.5	12.5	12.5	12.5	12.5	12.5

## Sheet: FigS5a-C3C2
Time (weeks)	Luc, 1 mg/kg						Dual mRNAs, 1 mg/kg						Dual mRNAs, 0.5 mg/kg
-0.43	3.75	5.14	2.97		4	4	3.99	1.62	2.07	2.92	1.17	1.02	2.55	5.07	2.48	3.14
0.04	2.48	3.92	2.52	2.26	2.91		1.07	0.58	0.62	1.16	0.78	0.72	1.67	1.26	1.18	1		0.74
0.29	3.08	3.55	3.03	1.94	4.72		0.6		0.47		0.57	0.62	1.04	0.48	0.57	0.84	0.27
1	3.62	4.72	2.46	2.17	3.8	3.48	0.43	0.44	0.33	0.61	0.52	0.44	0.78	0.38	0.89	0.69	0.44	0.4
1.43	2.84	4.84	3.68	2.12	2.33	2.29	0.48	0.57	0.42	0.55	0.51	0.42	0.69	0.72	0.67		0.46	0.44
2	2.99	4.31	2.78	2.25	3.39	4.03	0.8	0.34	0.58	0.59	0.49	0.56	0.89	1.13	0.91	1.11	0.6	0.63
3	3.28	6.3	3.01	2.93	3.29	3.49	1.23	1.07	1.07	1.31	0.86	1.1	2.76	1.72	1.66	1.94	0.68	0.57
4	4.6	5.12	3.38	3.41	4.15	4.33	0.8	1.06	1.08	1.23	0.81	0.2	0.97	0.77	0.87		0.71
5	4.83	5.38	4.52	2	4.34	4.57	1.71	1.12	0.7	0.64	1.51	0.96	2.79	1.54	3.34	1.74	0.94	1.01
6			3.7	2.07				1.93			2.8				3.31	1.54	2.25
7	3.47	4.35	3.46	3.72	4.55	3.53	2.45	2.08	1.39	2.1	3.56	2.32	3.6	2.05	3.5	3.21	1.44	1.16
8	2.49	5.25	3.6	2.98	4.41	3.41	0.35	0.52	0.49	0.55	0.75	0.46	1.09	0.57	0.44	1.1	0.47	0.42
9	2.77	6.36	2.85	3.06	4.6	3.87	0.66	0.48	0.43	0.66	0.48	0.69	1	0.8	1.12	0.56	0.75	0.54
10	3.72	5.25	3.71	2.91	5.37	3.67	0.42	0.33	0.44	0.73	0.94	0.45	1.97	0.58	1.64	1.89	0.39	0.89
11	3.18	5.01	2.91	2.57	5.58	3.78	1.06	0.41	1.05	1.76	2.15	0.99	3.14	2.13	2.29	3.13	0.42	1.24
12				3.66	4.85	3.29	1.04	0.88	0.78	0.71	1.35	0.45	0.8	0.94	1.43	0.94	0.53	0.65
13.29				2.52	5.26	3.63	0.46	0.9	0.55	1.06	1.94	0.76	1.2	1.43	2.01	1.24	0.58	0.42
14.29				3.3	3.91	3.14	0.73	1.48	0.81	1.12	3.88	1.29	2.23	2.2	1.92	1.05	0.41	1.38
15.29				2.94	6.42	3.38	1.06	2.05	2.02	1.28	3.31	1.97	0.9	1.92	3.38	2.99	0.54	1.25
16.86	3.6	5.23	2.92	3.7	3.72	3.63	0.31	0.59	0.65	0.55	1.2	0.39	0.3	0.99	1.16	0.84	0.44	0.39
17.86	2.72	3.77	3.62	2.76	6.93	5.43	0.37	0.52	0.5	0.45	1.06	0.22	1.39	0.71	1.1	0.84	0.51	1.01
19.14	4.55	4.58	3.67	3.33	5.96	3.98	1.5	0.32	0.87	0.99	3.09	0.72	1.1	1.52	2.46	2.6	0.56	0.56
19.86	3.12	4.61	3.96	3.06	5.88	2.08	1.59	1.08	1.21	1.13	3.17	1.15	1.54	3.14	3.81	1.95	1.05	0.65
20.86	3.39	2.91	3.55	2.48	4.9	4.19	0.7	0.88	0.55	0.56	1.58	0.25	0.95	0.64	0.97	0.85	0.58	0.59
21.86	3.94	4.2	4.81	2.79	3.07	4.74	0.36	1.34	0.41	0.5	1.45	0.45	0.96	0.94	1.58	0.57	0.86	0.31
22.86	3.45	4.28	3.81	3.19	4.23	3.66	0.82	1.22	0.43	0.78	1.87	0.35	2.73	1.77	1.01	3.31	0.96	0.98
23.86	2.87	2.68	4.63	3.35	3.9	3.77	2.92	1.43	0.93	0.5	4.13	1.02	3.56	2.2	1.87	4.36	1.55	1.55
24.14	3.06	4.78	3.51	2.32	3.83	2.53	0.28	0.45	0.35	0.32	0.23	0.41	0.37	0.57	0.59	0.31	0.16	0.23

## Sheet: FigS5a-C3
Time (weeks)	Luc, 1 mg/kg						Dual mRNAs, 1 mg/kg						Dual mRNAs, 0.5 mg/kg
-0.43	22.6	19.8	18.5		19.2	21.9	27.2	20.2	20.9	20.9	14	10.2	21.6	23.9	22.3	19.4
0.04	17.9	29.2	19.2	18	24.2		6.9	6.45	5.52	8.33	4.96	4.9	10.1	8.69	9.3	9.03		6.16
0.29	19.2	23.5	23.2	23.9	28.7		8.64		8.86		11.6	8.63	12.2	8.37	12.4	11.8	5.28
1	22.1	29.2	26.6	19.4	35.3	28.2	12.4	7.76	7.79	10.6	9.2	8.53	11.4	9.71	12.6	11.1	6.07	11.2
1.43	19.2	24.5	18.6	18.6	27.7	26.3	8.89	7.83	8.31	8.92	8.85	7.79	12.2	10.9	11.8		8.67	10.4
2	24.4	22.5	21.4	22	26	27.7	14.3	8.61	10.3	10.4	11.6	10.3	16.9	11.4	11.4	14	8.97	12
3	32.2	19.1	23.9	20.9	25.4	27	15.5	8.09	11.8	14.3	13.7	11.9	22.1	14.5	19.2	18.4	11.3	11.1
4	32.2	28.8	29.1	25.7	26.6	29.8	14.7	13.1	12.7	13.2	14	6.27	16.4	14.6	18.2		10.5
5	22.9	25.9	26.9	16.4	33.9	27.2	19.7	15.2	13.2	14.4	20.5	14.6	25.9	20	25.9	21	14.3	17.4
6			20.4	17.3				16.6			25.7				23.1	18.6	21.3
7	24.6	23.8	21.7	19.1	26.8	28.6	25.7	20.8	18.6	19.2	23.6	22.7	25.3	19.6	29.3	23.4	22.1	17.8
8	23	29.5	29.9	20.3	27.1	29.3	9.34	7.59	7.92	9.8	10	9.33	10.7	11.6	11.1	14.5	7.75	13.2
9	20.7	26.2	18.9	18.5	24.4	30.5	11.4	10.8	9	8.63	11.7	10.2	13.2	18.5	10.5	13.5	9.03	10.8
10	24.6	23.4	18.7	17.6	19	20.6	10.9	8.99	10.3	11.1	15.2	11.4	17.5	11.1	16	16.9	8.09	16
11	22.8	27.7	21.7	15.5	25.2	23.7	17	9.15	13.7	15.1	23.9	14	24.3	24.7	22.2	25.8	12.3	17.3
12				20	35.2	26.2	8.12	12	9.13	8.28	15.4	11.7	14.8	16.3	18.9	12.2	11.1	11.6
13.29				17	30.3	26.5	13.5	11.3	12.4	10.6	19.6	9.18	17.7	22.1	17.5	14.7	12.6	13.1
14.29				21.2	25.9	23.9	15.7	17.6	11.4	12.6	24	16.4	20.6	23.8	24.2	18.1	12	16.3
15.29				19.4	27.1	24.5	16.2	18.9	13.6	11.3	27.3	23.2	16.5	19.2	28.4	25.8	12.8	17.9
16.86	29	27.9	19	18.9	26.6	27.9	11.1	7.36	7.18	8.27	15.3	7.86	11.3	14.1	15.1	15.2	8.39	11.4
17.86	20.5	25.9	22.6	22.1	27.7	28.3	8.19	9.74	8.29	11.6	16.9	8.25	12.2	14.3	19	15.6	12	14.9
19.14	23.6	21.4	19.4	23.3	31.1	28.8	14.8	9.01	14.2	11.4	26.4	12.1	17.6	18.4	28.5	22.1	11.4	15.8
19.86	28.9	25.6	24.9	21.8	31.4	19.5	18.8	16.4	13.1	9.81	32	15.1	14.8	24.3	28	24.8	12.8	13.3
20.86	24.1	17.8	20	15.5	23.4	23.9	10.8	10.1	9.3	7.68	18.5	9.88	9.28	11.6	11.5	11.2	6.5	10.2
21.86	21.3	22.8	23.6	15.5	24.3	32	11.4	12.6	9.23	9.56	17.3	7.15	15.5	16.7	16.8	14.5	10.4	10.3
22.86	19.6	22.7	18.4	15.5	23.8	22.5	14.2	14.2	8.99	9.97	25.1	11	17.7	22.8	15	23	15.9	15.6
23.86	20.4	20.5	25.5	25.2	28.4	33.9	24.1	20.7	15	11.6	29.2	17.7	27.3	18.7	23.9	28.7	16.6	20.4
24.14	33.4	36.5	27.6	27.2	43.7	40.3	10.4	14.6	10.9	9.38	9.02	11.9	12.2	12.9	13.5	11.8	6.42	10.1

## Sheet: FigS5a-C2
Time (weeks)	Luc, 1 mg/kg						Dual mRNAs, 1 mg/kg						Dual mRNAs, 0.5 mg/kg
-0.43	6.03	3.85	6.22		4.8	5.48	6.82	12.5	10.1	7.16	12	9.99	8.46	4.71	8.98	6.17
0.04	7.21	7.44	7.63	7.96	8.32		6.46	11.2	8.88	7.2	6.35	6.76	6.03	6.89	7.87	9.07		8.3
0.29	6.24	6.62	7.65	12.3	6.08		14.3		18.9		20.4	14	11.7	17.6	21.8	14.1	19.5
1	6.1	6.18	10.8	8.94	9.28	8.1	29.1	17.6	23.7	17.5	17.8	19.4	14.6	25.3	14.2	16.1	13.9	28.1
1.43	6.77	5.06	5.05	8.76	11.9	11.5	18.7	13.8	19.6	16.1	17.4	18.5	17.6	15.2	17.6		18.7	23.7
2	8.17	5.22	7.69	9.77	7.67	6.87	17.8	25	17.7	17.5	23.7	18.4	19	10.1	12.5	12.6	14.9	19.1
3	9.81	3.03	7.94	7.13	7.73	7.74	12.6	7.59	11	10.9	15.9	10.8	8.01	8.44	11.6	9.5	16.7	19.5
4	7	5.62	8.6	7.54	6.41	6.88	18.3	12.4	11.8	10.7	17.3	30.7	16.9	18.9	21		14.7
5	4.74	4.81	5.95	8.2	7.82	5.95	11.5	13.6	18.8	22.6	13.6	15.2	9.29	13	7.75	12.1	15.2	17.3
6			5.52	8.35				8.58			9.17				6.97	12.1	9.48
7	7.09	5.47	6.28	5.14	5.89	8.11	10.5	10	13.4	9.15	6.63	9.8	7.03	9.58	8.37	7.28	15.3	15.3
8	9.25	5.62	8.31	6.81	6.15	8.6	26.9	14.6	16.1	17.9	13.4	20.3	9.79	20.3	25.2	13.2	16.4	31.1
9	7.46	4.12	6.63	6.05	5.3	7.89	17.3	22.7	21	13.1	24.2	14.7	13.2	23	9.41	24	12	19.9
10	6.61	4.46	5.04	6.04	3.54	5.62	25.7	27.5	23.6	15.3	16.1	25.3	8.9	19.2	9.74	8.92	21	18
11	7.16	5.53	7.46	6.03	4.52	6.27	16.1	22.1	13.1	8.57	11.1	14.1	7.74	11.6	9.71	8.23	29.1	13.9
12				5.46	7.26	7.97	7.78	13.7	11.7	11.7	11.4	26.1	18.4	17.3	13.2	13	20.9	17.9
13.29				6.74	5.76	7.31	29.6	12.5	22.5	9.97	10.1	12.1	14.7	15.5	8.71	11.9	21.8	30.9
14.29				6.42	6.63	7.61	21.6	11.9	14.1	11.3	6.18	12.7	9.23	10.8	12.6	17.3	29.4	11.8
15.29				6.6	4.22	7.25	15.3	9.22	6.73	8.83	8.26	11.8	18.3	10	8.41	8.62	23.6	14.3
16.86	8.05	5.33	6.51	5.11	7.15	7.69	35.9	12.4	11.1	15.1	12.7	20.2	37.4	14.3	13	18.1	18.9	28.9
17.86	7.55	6.87	6.25	8.01	4	5.21	21.9	18.7	16.5	25.6	16	38.2	8.77	20.1	17.2	18.5	23.4	14.7
19.14	5.19	4.67	5.29	6.99	5.22	7.23	9.85	27.9	16.3	11.5	8.54	16.9	16	12.1	11.6	8.49	20.3	28.3
19.86	9.27	5.55	6.29	7.12	5.34	9.36	11.8	15.2	10.8	8.65	10.1	13.1	9.58	7.73	7.35	12.7	12.2	20.5
20.86	7.1	6.12	5.63	6.24	4.78	5.71	15.5	11.5	17	13.7	11.7	39	9.81	18	11.9	13.1	11.3	17.3
21.86	5.41	5.43	4.91	5.56	7.92	6.75	31.9	9.39	22.7	19.1	11.9	15.8	16.2	17.8	10.6	25.3	12.1	33.1
22.86	5.68	5.3	4.83	4.86	5.63	6.15	17.4	11.6	21	12.8	13.4	31	6.49	12.9	14.9	6.94	16.6	16
23.86	7.12	7.66	5.51	7.52	7.29	9	8.26	14.5	16.1	23.4	7.07	17.3	7.66	8.51	12.8	6.59	10.7	13.2
24.14	10.9	7.64	7.87	11.7	11.4	15.9	36.5	32.7	31.2	29	40	28.8	33	22.8	22.9	37.7	39.7	43.8

## Sheet: FigS5b
PCC activity
Luc, 1mg/kg	Dual mRNAs, 0.5 mg/kg	Dual mRNAs, 1 mg/kg	WT
4.02	64.41	67.64	86.99
1.52	22.79	78.04	117.99
3.7	26.54	44.12	82.7
4.07	45.25	74.13	106.38
3.73	42.26	33.07	102.62
3.46	36.09	56.59	93.9

## Sheet: FigS5c
6-Month body weight gain
Luc, 1mg/kg	Dual mRNAs, 0.5 mg/kg	Dual mRNAs, 1 mg/kg
1	5	3
1	2	3
-2	1	3
3	2	4
0	3	1
1	0	1
