# Supplementary material for: Dual mRNA therapy restores metabolic function in long-term studies in mice with propionic acidemia
Source: Nat Commun. 2020 Oct 21;11:5339. doi: 10.1038/s41467-020-19156-3 (PMC7578066; doi:10.1038/s41467-020-19156-3)
Supplement: Supplementary file 5 — Source Data [file 41467_2020_19156_MOESM5_ESM.zip › Suppl Fig6a_Table5 Liver.xlsx]

## Sheet: CAT
CAT_Liver					CE sample#	Sample Name
5 mos		10 mos			1	MW marker
PA	WT	WT	PA		2	#71, PA, F	5 mos, liver
186253	153544	109038	91434.6		3	#90, PA, F
188708	169811	138061	139283		4	#91, PA, F
170271	161933	138721	118392		5	#95, PA, M
167567	127522	135903	115058		6	#96, PA, M
186807	140777	111189	100267		7	#97, PA, M
137002	157071	137077	115384		8	#77, WT, F
					9	#98, WT, F
Paired t test: 5 mos		Paired t test: 10 mos			10	#99, WT, F
P value	0.089	P value	0.0089		11	#103, WT, M
P value summary	ns	P value summary	**		12	#104, WT, M
Significantly different (P < 0.05)?	No	Significantly different (P < 0.05)?	Yes		13	#105, WT, M
One- or two-tailed P value?	Two-tailed	One- or two-tailed P value?	Two-tailed		14	#55, WT, F	10 mos, liver
					15	#56, WT, F
					16	#57, WT, M
					17	#68, WT, M
					18	#69, WT, M
					19	#70, WT, F
					20	#60, PA, M
					21	#61, PA, M
					22	#62, PA, M
					23	#63, PA, F
					24	#64, PA, F
					25	#65, PA, F

## Sheet: MnSOD
MnSOD_Liver					CE sample#	Sample Name
5 mos		10 mos			1	MW marker
PA	WT	WT	PA		2	#71, PA, F	5 mos, liver
176868	123190	146812	144208		3	#90, PA, F
193959	135997	116100	127394		4	#91, PA, F
170266	138337	110124	121515		5	#95, PA, M
158959	127999	121504	177459		6	#96, PA, M
160019	106635	107434	151696		7	#97, PA, M
159757	132420	151466	186588		8	#77, WT, F
					9	#98, WT, F
Paired t test: 5 mos		Paired t test: 10 mos			10	#99, WT, F
P value	0.0007	P value	0.0379		11	#103, WT, M
P value summary	***	P value summary	*		12	#104, WT, M
Significantly different (P < 0.05)?	Yes	Significantly different (P < 0.05)?	Yes		13	#105, WT, M
One- or two-tailed P value?	Two-tailed	One- or two-tailed P value?	Two-tailed		14	#55, WT, F	10 mos, liver
					15	#56, WT, F
					16	#57, WT, M
					17	#68, WT, M
					18	#69, WT, M
					19	#70, WT, F
					20	#60, PA, M
					21	#61, PA, M
					22	#62, PA, M
					23	#63, PA, F
					24	#64, PA, F
					25	#65, PA, F

## Sheet: GPx1
GPx1_Liver					CE sample#	Sample Name
5 mos		10 mos			1	MW marker
PA	WT	WT	PA		2	#71, PA, F	5 mos, liver
268450	187924	241985	234258		3	#90, PA, F
241504	216342	194700	218816		4	#91, PA, F
182675	232664	261775	271200		5	#95, PA, M
270204	235284	263678	324743		6	#96, PA, M
169129	210083	296916	305963		7	#97, PA, M
230134	228819	310371	293832		8	#77, WT, F
					9	#98, WT, F
					10	#99, WT, F
					11	#103, WT, M
					12	#104, WT, M
					13	#105, WT, M
					14	#55, WT, F	10 mos, liver
					15	#56, WT, F
					16	#57, WT, M
					17	#68, WT, M
					18	#69, WT, M
					19	#70, WT, F
					20	#60, PA, M
					21	#61, PA, M
					22	#62, PA, M
					23	#63, PA, F
					24	#64, PA, F
					25	#65, PA, F

## Sheet: OGG1
OGG1_Liver					CE sample#	Sample Name
5 mos		10 mos			1	MW marker
PA	WT	WT	PA		2	#71, PA, F	5 mos, liver
180401	123087	103246	132416		3	#90, PA, F
188966	116881	92936.6	109962		4	#91, PA, F
181618	125549	120278	130738		5	#95, PA, M
156581	104748	110133	163930		6	#96, PA, M
129511	101322	88331.4	156044		7	#97, PA, M
157933	111070	105668	166081		8	#77, WT, F
					9	#98, WT, F
Paired t test: 5 mos		Paired t test: 10 mos			10	#99, WT, F
P value	0.0003	P value	0.0098		11	#103, WT, M
P value summary	***	P value summary	**		12	#104, WT, M
Significantly different (P < 0.05)?	Yes	Significantly different (P < 0.05)?	Yes		13	#105, WT, M
One- or two-tailed P value?	Two-tailed	One- or two-tailed P value?	Two-tailed		14	#55, WT, F	10 mos, liver
					15	#56, WT, F
					16	#57, WT, M
					17	#68, WT, M
					18	#69, WT, M
					19	#70, WT, F
					20	#60, PA, M
					21	#61, PA, M
					22	#62, PA, M
					23	#63, PA, F
					24	#64, PA, F
					25	#65, PA, F

## Sheet: CypD
CypD_Liver					CE sample#	Sample Name
5 mos		10 mos			1	MW marker
PA	WT	WT	PA		2	#71, PA, F	5 mos, liver
168621	136544	154727	197085		3	#90, PA, F
185400	136489	150577	170515		4	#91, PA, F
174386	140060	146498	176193		5	#95, PA, M
182709	151545	151454	182118		6	#96, PA, M
181669	147898	141588	171779		7	#97, PA, M
168449	176360	142668	181675		8	#77, WT, F
					9	#98, WT, F
Paired t test: 5 mos		Paired t test: 10 mos			10	#99, WT, F
P value	0.0142	P value	0.0002		11	#103, WT, M
P value summary	*	P value summary	***		12	#104, WT, M
Significantly different (P < 0.05)?	Yes	Significantly different (P < 0.05)?	Yes		13	#105, WT, M
One- or two-tailed P value?	Two-tailed	One- or two-tailed P value?	Two-tailed		14	#55, WT, F	10 mos, liver
					15	#56, WT, F
					16	#57, WT, M
					17	#68, WT, M
					18	#69, WT, M
					19	#70, WT, F
					20	#60, PA, M
					21	#61, PA, M
					22	#62, PA, M
					23	#63, PA, F
					24	#64, PA, F
					25	#65, PA, F

## Sheet: GAPDH
GAPDH_Liver					CE sample#	Sample Name
5 mos		10 mos			1	MW marker
PA	WT	WT	PA		2	#71, PA, F	5 mos, liver
308062	290238	311277	291838		3	#90, PA, F
300372	284250	290483	294233		4	#91, PA, F
293665	288586	310837	299495		5	#95, PA, M
302049	300130	317146	272036		6	#96, PA, M
274022	267438	294482	267858		7	#97, PA, M
295869	287016	300700	265067		8	#77, WT, F
					9	#98, WT, F
					10	#99, WT, F
					11	#103, WT, M
					12	#104, WT, M
					13	#105, WT, M
					14	#55, WT, F	10 mos, liver
					15	#56, WT, F
					16	#57, WT, M
					17	#68, WT, M
					18	#69, WT, M
					19	#70, WT, F
					20	#60, PA, M
					21	#61, PA, M
					22	#62, PA, M
					23	#63, PA, F
					24	#64, PA, F
					25	#65, PA, F
