# Supplementary material for: Dual mRNA therapy restores metabolic function in long-term studies in mice with propionic acidemia
Source: Nat Commun. 2020 Oct 21;11:5339. doi: 10.1038/s41467-020-19156-3 (PMC7578066; doi:10.1038/s41467-020-19156-3)
Supplement: Supplementary file 5 — Source Data [file 41467_2020_19156_MOESM5_ESM.zip › Suppl Fig6b_Table5 Heart.xlsx]

## Sheet: CAT
CAT_Heart						CE sample#	Sample Name
5 mos		10 mos				1	MW marker
PA	WT	WT	PA			2	#71, PA, F	5 mos, heart
288689	355885	114904	220291			3	#90, PA, F
193438	162965	139958	211935			4	#91, PA, F
204167	187444	198280	239635			5	#95, PA, M
203387	174979	214787	225128			6	#96, PA, M
194768	155411	293717	276196			7	#97, PA, M
199325	192106	164478	248150			8	#77, WT, F
						9	#98, WT, F
Paired t test: 5 mos		Paired t test: 10 mos				10	#99, WT, F
P value	0.5904	P value	0.0493			11	#103, WT, M
P value summary	ns	P value summary	*			12	#104, WT, M
Significantly different (P < 0.05)?	No	Significantly different (P < 0.05)?	Yes			13	#105, WT, M
One- or two-tailed P value?	Two-tailed	One- or two-tailed P value?	Two-tailed			14	#55, WT, F	10 mos, heart
						15	#56, WT, F
Paired t test: 5 mos, after 1 outlier removed from the WT group						16	#57, WT, M
P value	0.0121					17	#68, WT, M
P value summary	*					18	#69, WT, M
Significantly different (P < 0.05)?	Yes					19	#70, WT, F
One- or two-tailed P value?	Two-tailed					20	#60, PA, M
						21	#61, PA, M
						22	#62, PA, M
						23	#63, PA, F
						24	#64, PA, F
						25	#65, PA, F

## Sheet: MnSOD
MnSOD_Heart					CE sample#	Sample Name
5 mos		10 mos			1	MW marker
PA	WT	WT	PA		2	#71, PA, F	5 mos, heart
116743	130397	118614	111091		3	#90, PA, F
117964	101028	96523.5	104439		4	#91, PA, F
112245	112536	98837.2	108391		5	#95, PA, M
99712.9	96697.3	105262	109893		6	#96, PA, M
98136.1	75386.8	98212.4	129788		7	#97, PA, M
110759	98417.3	113320	131416		8	#77, WT, F
					9	#98, WT, F
					10	#99, WT, F
					11	#103, WT, M
					12	#104, WT, M
					13	#105, WT, M
					14	#55, WT, F	10 mos, heart
					15	#56, WT, F
					16	#57, WT, M
					17	#68, WT, M
					18	#69, WT, M
					19	#70, WT, F
					20	#60, PA, M
					21	#61, PA, M
					22	#62, PA, M
					23	#63, PA, F
					24	#64, PA, F
					25	#65, PA, F

## Sheet: OGG1
OGG1_Heart					CE sample#	Sample Name
5 mos		10 mos			1	MW marker
PA	WT	WT	PA		2	#71, PA, F	5 mos, heart
126038	140715	127831	124489		3	#90, PA, F
123788	125677	113942	111382		4	#91, PA, F
125941	138295	109561	118187		5	#95, PA, M
120444	112244	128448	110790		6	#96, PA, M
113875	113723	111486	123369		7	#97, PA, M
121467	130427	116598	130761		8	#77, WT, F
					9	#98, WT, F
					10	#99, WT, F
					11	#103, WT, M
					12	#104, WT, M
					13	#105, WT, M
					14	#55, WT, F	10 mos, heart
					15	#56, WT, F
					16	#57, WT, M
					17	#68, WT, M
					18	#69, WT, M
					19	#70, WT, F
					20	#60, PA, M
					21	#61, PA, M
					22	#62, PA, M
					23	#63, PA, F
					24	#64, PA, F
					25	#65, PA, F

## Sheet: CypD
CypD_Heart					CE sample#	Sample Name
5 mos		10 mos			1	MW marker
PA	WT	WT	PA		2	#71, PA, F	5 mos, heart
132801	114907	110753	109718		3	#90, PA, F
125587	117248	112009	110409		4	#91, PA, F
130056	137185	107927	104738		5	#95, PA, M
114568	109564	119742	120387		6	#96, PA, M
115097	103773	101243	139377		7	#97, PA, M
105753	115593	125858	146334		8	#77, WT, F
					9	#98, WT, F
					10	#99, WT, F
					11	#103, WT, M
					12	#104, WT, M
					13	#105, WT, M
					14	#55, WT, F	10 mos, heart
					15	#56, WT, F
					16	#57, WT, M
					17	#68, WT, M
					18	#69, WT, M
					19	#70, WT, F
					20	#60, PA, M
					21	#61, PA, M
					22	#62, PA, M
					23	#63, PA, F
					24	#64, PA, F
					25	#65, PA, F

## Sheet: GAPDH
GAPDH_Heart					CE sample#	Sample Name
5 mos		10 mos			1	MW marker
PA	WT	WT	PA		2	#71, PA, F	5 mos, heart
241254	221102	216479	218928		3	#90, PA, F
195216	197272	207321	227627		4	#91, PA, F
208817	188347	217902	229338		5	#95, PA, M
221489	233030	205851	225509		6	#96, PA, M
227290	223512	213929	200547		7	#97, PA, M
234671	195020	210817	201064		8	#77, WT, F
					9	#98, WT, F
					10	#99, WT, F
					11	#103, WT, M
					12	#104, WT, M
					13	#105, WT, M
					14	#55, WT, F	10 mos, heart
					15	#56, WT, F
					16	#57, WT, M
					17	#68, WT, M
					18	#69, WT, M
					19	#70, WT, F
					20	#60, PA, M
					21	#61, PA, M
					22	#62, PA, M
					23	#63, PA, F
					24	#64, PA, F
					25	#65, PA, F
