# Supplementary material for: Dual mRNA therapy restores metabolic function in long-term studies in mice with propionic acidemia
Source: Nat Commun. 2020 Oct 21;11:5339. doi: 10.1038/s41467-020-19156-3 (PMC7578066; doi:10.1038/s41467-020-19156-3)
Supplement: Supplementary file 5 — Source Data [file 41467_2020_19156_MOESM5_ESM.zip › Suppl Fig6c_Table5 Brain.xlsx]

## Sheet: CAT
CAT_Brain					CE sample#	Sample Name
5 mos		10 mos			1	MW marker
PA	WT	WT	PA		2	#71, PA, F	5 mos, brain
277297	79699.1	80957.4	91109.8		3	#90, PA, F
87471	118437	57289.4	67782.2		4	#91, PA, F
81028.3	118268	105929	112969		5	#95, PA, M
69930.6	87445.8	70342.9	92279.5		6	#96, PA, M
107115	71105.3	98647.6	78755.6		7	#97, PA, M
117712	93006.3	70502.9	72273.1		8	#77, WT, F
					9	#98, WT, F
					10	#99, WT, F
					11	#103, WT, M
					12	#104, WT, M
					13	#105, WT, M
					14	#55, WT, F	10 mos, brain
					15	#56, WT, F
					16	#57, WT, M
					17	#68, WT, M
					18	#69, WT, M
					19	#70, WT, F
					20	#60, PA, M
					21	#61, PA, M
					22	#62, PA, M
					23	#63, PA, F
					24	#64, PA, F
					25	#65, PA, F

## Sheet: MnSOD
MnSOD_Brain					CE sample#	Sample Name
5 mos		10 mos			1	MW marker
PA	WT	WT	PA		2	#71, PA, F	5 mos, brain
152111	122977	150016	160149		3	#90, PA, F
157202	191173	115023	118918		4	#91, PA, F
123453	154316	155815	157556		5	#95, PA, M
132582	132562	114548	129198		6	#96, PA, M
132144	133887	154170	121167		7	#97, PA, M
186028	161133	130927	111841		8	#77, WT, F
					9	#98, WT, F
					10	#99, WT, F
					11	#103, WT, M
					12	#104, WT, M
					13	#105, WT, M
					14	#55, WT, F	10 mos, brain
					15	#56, WT, F
					16	#57, WT, M
					17	#68, WT, M
					18	#69, WT, M
					19	#70, WT, F
					20	#60, PA, M
					21	#61, PA, M
					22	#62, PA, M
					23	#63, PA, F
					24	#64, PA, F
					25	#65, PA, F

## Sheet: OGG1
OGG1_Brain					CE sample#	Sample Name
5 mos		10 mos			1	MW marker
PA	WT	WT	PA		2	#71, PA, F	5 mos, brain
163669	129445	143117	159362		3	#90, PA, F
146264	155024	125990	133273		4	#91, PA, F
141139	151768	156223	161297		5	#95, PA, M
130134	123570	138635	140576		6	#96, PA, M
120322	126973	149040	141206		7	#97, PA, M
155437	149643	140680	138293		8	#77, WT, F
					9	#98, WT, F
					10	#99, WT, F
					11	#103, WT, M
					12	#104, WT, M
					13	#105, WT, M
					14	#55, WT, F	10 mos, brain
					15	#56, WT, F
					16	#57, WT, M
					17	#68, WT, M
					18	#69, WT, M
					19	#70, WT, F
					20	#60, PA, M
					21	#61, PA, M
					22	#62, PA, M
					23	#63, PA, F
					24	#64, PA, F
					25	#65, PA, F

## Sheet: CypD
CypD_Brain					CE sample#	Sample Name
5 mos		10 mos			1	MW marker
PA	WT	WT	PA		2	#71, PA, F	5 mos, brain
48332.5	38320.1	47005.2	48279.1		3	#90, PA, F
47061	49451.7	38775.8	37708.9		4	#91, PA, F
40266.8	45977.4	47826.8	46443.3		5	#95, PA, M
38804.4	38761.2	39275.9	37979.8		6	#96, PA, M
38122.8	38058.7	47719.6	39669.2		7	#97, PA, M
50907.8	47175.2	39916.3	24113.2		8	#77, WT, F
					9	#98, WT, F
					10	#99, WT, F
					11	#103, WT, M
					12	#104, WT, M
					13	#105, WT, M
					14	#55, WT, F	10 mos, brain
					15	#56, WT, F
					16	#57, WT, M
					17	#68, WT, M
					18	#69, WT, M
					19	#70, WT, F
					20	#60, PA, M
					21	#61, PA, M
					22	#62, PA, M
					23	#63, PA, F
					24	#64, PA, F
					25	#65, PA, F

## Sheet: GAPDH
GAPDH_Brain					CE sample#	Sample Name
5 mos		10 mos			1	MW marker
PA	WT	WT	PA		2	#71, PA, F	5 mos, brain
167334	161249	162220	171171		3	#90, PA, F
166357	165207	160807	166626		4	#91, PA, F
164621	160450	170858	169854		5	#95, PA, M
169425	167530	165394	167577		6	#96, PA, M
164699	167007	165642	160235		7	#97, PA, M
168835	172848	169622	162761		8	#77, WT, F
					9	#98, WT, F
					10	#99, WT, F
					11	#103, WT, M
					12	#104, WT, M
					13	#105, WT, M
					14	#55, WT, F	10 mos, brain
					15	#56, WT, F
					16	#57, WT, M
					17	#68, WT, M
					18	#69, WT, M
					19	#70, WT, F
					20	#60, PA, M
					21	#61, PA, M
					22	#62, PA, M
					23	#63, PA, F
					24	#64, PA, F
					25	#65, PA, F
