# Supplementary material for: Dual mRNA therapy restores metabolic function in long-term studies in mice with propionic acidemia
Source: Nat Commun. 2020 Oct 21;11:5339. doi: 10.1038/s41467-020-19156-3 (PMC7578066; doi:10.1038/s41467-020-19156-3)
Supplement: Supplementary file 5 — Source Data [file 41467_2020_19156_MOESM5_ESM.zip › Suppl Fig6d-e.xlsx]

## Sheet: FigS6d
mtDNA copy numbers in liver, heart and brain
	WT						PA
Liver, 5 mos	1	0.22743	0.409816	0.28088	0.453505	0.480547	0.466001	0.262099	0.836257	0.47816	0.751366	0.433762
Heart, 5 mos	1	0.932865	1.11897	0.839472	1.37556	1.10843	0.914277	0.966444	0.889354	0.322483	0.917937
Brain, 5 mos	1	1.39435	0.94353	1.4165	1.84498	1.46477	0.454585	0.84994	1.17084	1.49526	0.286548	1.66987
Liver, 10 mos	0.580202	0.367355	0.51903	0.58943	0.304934	0.338137	0.735553	0.411659	0.804623	0.552477	0.299009	0.404432
Heart, 10 mos	0.89682	1.08823	1.74853	0.822832	0.797142	1.30874	1.11508	1.1404	1.17563	1.27767	1.19385	0.80815
Brain, 10 mos	2.61485	1.38935	0.220142	0.85984	0.901067	1.17687	0.976344	0.221946	1.00968	1.13699	0.414634	0.904376

## Sheet: FigS6e
Aggregate mutation rate of mtDNA in liver and heart
	WT						PA
Liver, 5 mos	0.0046321	0.00480343	0.003089	0.00689	0.004083	0.003124	0.00430417	0.00484493	0.0051846	0.00434186	0.00782187	0.00625315
Heart, 5 mos	0.00406066	0.00300397	0.00324023	0.00469468	0.00328581	0.00385501		0.00323717	0.0041579	0.00285482	0.00749455	0.00652623
Liver, 10 mos	0.00408559	0.00366	0.004098	0.005503	0.00746	0.00362647	0.00439586	0.00304741	0.00405383	0.00344364	0.00706078	0.00498345
Heart, 10 mos	0.00407174	0.002628	0.003398	0.004253	0.007672	0.0030634	0.00330868	0.003623	0.003852	0.004465	0.00539	0.00714859
