# Supplementary material for: Dual mRNA therapy restores metabolic function in long-term studies in mice with propionic acidemia
Source: Nat Commun. 2020 Oct 21;11:5339. doi: 10.1038/s41467-020-19156-3 (PMC7578066; doi:10.1038/s41467-020-19156-3)
Supplement: Supplementary file 5 — Source Data [file 41467_2020_19156_MOESM5_ESM.zip › Suppl Table2.xlsx]

## Sheet: sheet1
	ALT (U/L)	AST (U/L)	GGT (U/L)	Triglycerides (mg/dL)	Cholesterol (mg/dL)	Bile Acids (umol/L)	Albumin (g/dL)
Luc, 1 mg/kg	79	92	0	98	125	4.5	2.5
	125	135	0	442	159	5.3	2.8
	190	149	0	169	142	5.6	2.9
	169	123	0	119	147	5.9	3.1
	143	104	0	143	121	5.6	2.7
	97	88	0	117	153	4.2	3
dual mRNA, 0.5 mg/kg	44	69	0	129	125	3.3	2.6
	71	110	0	153	98	8.9	3.1
	57	73	0	151	133	11.7	3.1
	71	83	0	196	124	4.1	3.2
	24	52	0	115	136	3.4	3
	39	74	0	126	138	4.4	3.2
dual mRNA, 1 mg/kg	39	62	0	158	113	3.4	3
	34	77	0	215	122	2.9	3.2
	75	125	0	169	135	13	3.2
	37	59	0	144	164	3.5	3.1
	32	84
	44	69	0	178	141	3.5	3.1
WT	379	327	0	287	101	10.1	3.1
	85	150	0	368	237	4.7	3
	53	113
	46	75	0	322	128	5.4	2.9
	52	73	0	412	265	5.1	2.6
	92	107
